# Supplementary material for: The primary familial brain calcification-associated protein MYORG is an α-galactosidase with restricted substrate specificity
Source: PLoS Biol. 2022 Sep 21;20(9):e3001764. doi: 10.1371/journal.pbio.3001764 (PMC9491548; doi:10.1371/journal.pbio.3001764)
Supplement: S1 Data — (XLSX) [file pbio.3001764.s011.xlsx]

## Sheet: Fig2a
Figure 2a.
Glycosylated MYORG								EndoH treated MYORG
time (min)	Glycosylated dRI	time (min)	Glycosylated Rayleigh ratio	time (min)	Glycosylated UV	time (min)	Glycosylated Molar mass	time (min)	EndoH treated dRI	time (min)	EndoH treated Rayleigh ratio	time (min)	EndoH treated UV	time (min)	EndoH treated Molar mass
-0.347189	-0.00271221	-0.088042	0.000197445	0	9.10077e-05	23.8002	141883	-0.350373	-0.00204505	-0.088042	0.000165618	0	5.11739e-05	23.9517	233223
-0.331399	-0.00271362	-0.0712074	0.000238616	0.0168346	0.000119175	23.817	162670	-0.334583	-0.00204656	-0.0712074	0.000187702	0.0168346	6.72735e-05	23.9685	200395
-0.315609	-0.00270468	-0.0543729	0.000273467	0.0336691	0.00014313	23.8339	159465	-0.318793	-0.00203395	-0.0543729	0.000205241	0.0336691	8.07744e-05	23.9854	179497
-0.299819	-0.00269965	-0.0375383	0.000312372	0.0505037	0.000162864	23.8507	153668	-0.303003	-0.00200853	-0.0375383	0.000219978	0.0505037	9.15546e-05	24.0022	168745
-0.284029	-0.00270217	-0.0207038	0.000347169	0.0673382	0.000178406	23.8675	148236	-0.287213	-0.00199492	-0.0207038	0.000239816	0.0673382	9.96258e-05	24.019	164564
-0.268239	-0.00270469	-0.0038692	0.000376692	0.0841728	0.000189984	23.8844	144882	-0.271423	-0.0019935	-0.00386922	0.000253108	0.0841728	0.000105218	24.0359	161033
-0.252449	-0.00270978	0.0129654	0.000395175	0.101007	0.000198145	23.9012	143544	-0.255634	-0.00199208	0.0129653	0.000261077	0.101007	0.000108725	24.0527	158069
-0.236659	-0.00271639	0.0297999	0.000358892	0.117842	0.000203649	23.918	142085	-0.239844	-0.00198094	0.0297999	0.000267204	0.117842	0.000110604	24.0695	155079
-0.220869	-0.002723	0.0466345	0.000321715	0.134676	0.000207285	23.9349	141235	-0.224054	-0.00197708	0.0466344	0.000267216	0.134676	0.000111358	24.0864	152198
-0.205079	-0.00274282	0.063469	0.000312249	0.151511	0.000209646	23.9517	141393	-0.208264	-0.00197659	0.063469	0.000233826	0.151511	0.000111503	24.1032	151321
-0.189289	-0.00274843	0.0803036	0.000325522	0.168346	0.000211046	23.9685	141087	-0.192474	-0.00197611	0.0803036	0.000226199	0.168346	0.000111446	24.12	151026
-0.173499	-0.00276584	0.0971382	0.000355758	0.18518	0.000211678	23.9854	141381	-0.176684	-0.00196945	0.0971381	0.000221321	0.18518	0.000111383	24.1369	150238
-0.157709	-0.00276872	0.113973	0.000451471	0.202015	0.000211726	24.0022	142208	-0.160895	-0.00195967	0.113973	0.000219939	0.202015	0.000111288	24.1537	149524
-0.141919	-0.00277159	0.130807	0.00054541	0.218849	0.000211307	24.019	142441	-0.145105	-0.00195868	0.130807	0.000229304	0.218849	0.000110979	24.1706	149161
-0.126129	-0.00278662	0.147642	0.000599459	0.235684	0.000210473	24.0359	142980	-0.129315	-0.00195769	0.147642	0.000239553	0.235684	0.000110149	24.1874	148397
-0.110339	-0.00282559	0.164476	0.000623198	0.252518	0.000209195	24.0527	143570	-0.113525	-0.00196201	0.164476	0.000244595	0.252518	0.000108336	24.2042	148031
-0.0945487	-0.00280786	0.181311	0.000654963	0.269353	0.000207271	24.0696	143880	-0.0977353	-0.00196601	0.181311	0.000244555	0.269353	0.000105011	24.2211	148185
-0.0787587	-0.00281564	0.198146	0.000698254	0.286188	0.000204415	24.0864	144117	-0.0819454	-0.00199315	0.198145	0.000236169	0.286187	9.99886e-05	24.2379	148040
-0.0629686	-0.00282342	0.21498	0.000733642	0.303022	0.000200537	24.1032	144371	-0.0661556	-0.00198984	0.21498	0.000224413	0.303022	9.37533e-05	24.2547	147990
-0.0471786	-0.0028476	0.231815	0.000716714	0.319857	0.000195831	24.1201	144828	-0.0503658	-0.00198895	0.231815	0.000209641	0.319857	8.72202e-05	24.2716	148189
-0.0313885	-0.00285538	0.248649	0.000658326	0.336691	0.000190638	24.1369	145304	-0.0345759	-0.00198806	0.248649	0.000192452	0.336691	8.11543e-05	24.2884	148550
-0.0155985	-0.00285567	0.265484	0.000593383	0.353526	0.000185376	24.1537	145997	-0.0187861	-0.00197055	0.265484	0.000180542	0.353526	7.58591e-05	24.3052	148706
0.00019155	-0.00285596	0.282318	0.00051508	0.37036	0.000180372	24.1706	146602	-0.00299624	-0.00195883	0.282318	0.000173292	0.37036	7.12942e-05	24.3221	148916
0.0159816	-0.0028595	0.299153	0.000441093	0.387195	0.000175656	24.1874	147024	0.0127936	-0.00195295	0.299153	0.000170736	0.387195	6.72743e-05	24.3389	149077
0.0317716	-0.00285972	0.315987	0.000396107	0.404029	0.000170997	24.2042	147600	0.0285834	-0.00194707	0.315987	0.000172877	0.404029	6.35563e-05	24.3557	149155
0.0475617	-0.00285994	0.332822	0.00039016	0.420864	0.000166208	24.2211	148131	0.0443733	-0.0019409	0.332822	0.000182881	0.420864	5.98823e-05	24.3726	149382
0.0633517	-0.00286638	0.349657	0.000416185	0.437699	0.000161415	24.2379	148593	0.0601631	-0.00193698	0.349656	0.000190898	0.437698	5.61102e-05	24.3894	149582
0.0791418	-0.00288058	0.366491	0.000455216	0.454533	0.000156897	24.2547	149033	0.0759529	-0.00193596	0.366491	0.000197221	0.454533	5.23988e-05	24.4062	149774
0.0949318	-0.00289427	0.383326	0.000503788	0.471368	0.00015276	24.2716	149588	0.0917428	-0.00193494	0.383326	0.000201151	0.471368	4.91315e-05	24.4231	149994
0.110722	-0.00288176	0.40016	0.000544432	0.488202	0.000148898	24.2884	149977	0.107533	-0.00192886	0.40016	0.000194069	0.488202	4.65406e-05	24.4399	150343
0.126512	-0.00288309	0.416995	0.000557933	0.505037	0.000145122	24.3052	150464	0.123322	-0.001926	0.416995	0.000179719	0.505037	4.4528e-05	24.4567	150570
0.142302	-0.00288442	0.433829	0.000552207	0.521871	0.00014128	24.3221	151044	0.139112	-0.00192314	0.433829	0.000176588	0.521871	4.283e-05	24.4736	150758
0.158092	-0.00289521	0.450664	0.000562448	0.538706	0.000137383	24.3389	151549	0.154902	-0.00191609	0.450664	0.000185511	0.538706	4.1147e-05	24.4904	151053
0.173882	-0.00290608	0.467498	0.000574298	0.55554	0.000133607	24.3557	152106	0.170692	-0.00191353	0.467498	0.000239791	0.55554	3.91798e-05	24.5072	151274
0.189672	-0.00291619	0.484333	0.000560107	0.572375	0.000130074	24.3726	152606	0.186482	-0.00191743	0.484333	0.00028887	0.572375	3.67621e-05	24.5241	151565
0.205462	-0.002923	0.501168	0.000526886	0.58921	0.000126651	24.3894	153034	0.202272	-0.00192132	0.501167	0.000331283	0.589209	3.39458e-05	24.5409	151852
0.221252	-0.00290025	0.518002	0.000517246	0.606044	0.000122987	24.4062	153502	0.218061	-0.00191973	0.518002	0.000366883	0.606044	3.08813e-05	24.5577	152156
0.237042	-0.00289526	0.534837	0.000612968	0.622879	0.000118798	24.4231	154022	0.233851	-0.00192591	0.534837	0.000382663	0.622879	2.7713e-05	24.5746	152450
0.252832	-0.00289026	0.551671	0.00071186	0.639713	0.000114164	24.4399	154484	0.249641	-0.00193209	0.551671	0.000343199	0.639713	2.46132e-05	24.5914	152648
0.268622	-0.00288225	0.568506	0.000801761	0.656548	0.000109502	24.4567	154914	0.265431	-0.00190545	0.568506	0.000315069	0.656548	2.17871e-05	24.6083	152811
0.284412	-0.00287686	0.58534	0.000864947	0.673382	0.000105213	24.4736	155366	0.281221	-0.00190398	0.58534	0.00029976	0.673382	1.93612e-05	24.6251	152978
0.300202	-0.00287934	0.602175	0.000902553	0.690217	0.000101441	24.4904	155680	0.297011	-0.00189608	0.602175	0.000296271	0.690217	1.72823e-05	24.6419	153159
0.315992	-0.00288182	0.61901	0.000897554	0.707052	9.81479e-05	24.5073	156030	0.312801	-0.00187033	0.619009	0.000307341	0.707051	1.5327e-05	24.6588	153287
0.331782	-0.00289172	0.635844	0.00084756	0.723886	9.52432e-05	24.5241	156426	0.32859	-0.00186523	0.635844	0.000319816	0.723886	1.32036e-05	24.6756	153385
0.347572	-0.00290799	0.652679	0.000786668	0.740721	9.26187e-05	24.5409	156843	0.34438	-0.00186365	0.652678	0.000320123	0.74072	1.07054e-05	24.6924	153708
0.363362	-0.00288049	0.669513	0.000707404	0.757555	9.01488e-05	24.5578	157240	0.36017	-0.00186449	0.669513	0.000310094	0.757555	7.82806e-06	24.7093	153813
0.379153	-0.0028611	0.686348	0.000622378	0.77439	8.77301e-05	24.5746	157663	0.37596	-0.00186533	0.686348	0.000291351	0.77439	4.79051e-06	24.7261	153853
0.394943	-0.00285298	0.703182	0.000555135	0.791224	8.53268e-05	24.5914	158119	0.39175	-0.00186867	0.703182	0.000256498	0.791224	1.93396e-06	24.7429	153704
0.410733	-0.00286131	0.720017	0.000529964	0.808059	8.29512e-05	24.6083	158312	0.40754	-0.00188264	0.720017	0.000229893	0.808059	-4.87933e-07	24.7598	153794
0.426523	-0.00286964	0.736851	0.000581799	0.824893	8.05759e-05	24.6251	158464	0.423329	-0.00190288	0.736851	0.00021187	0.824893	-2.43802e-06	24.7766	153885
0.442313	-0.00287322	0.753686	0.000642033	0.841728	7.80746e-05	24.6419	158744	0.439119	-0.00190466	0.753686	0.000198675	0.841728	-4.02369e-06	24.7934	153967
0.458103	-0.00286324	0.770521	0.000700362	0.858563	7.52997e-05	24.6588	159050	0.454909	-0.00189375	0.77052	0.000190909	0.858562	-5.35498e-06	24.8103	153977
0.473893	-0.00285915	0.787355	0.000744893	0.875397	7.21352e-05	24.6756	159323	0.470699	-0.00188922	0.787355	0.000195592	0.875397	-6.55519e-06	24.8271	153958
0.489683	-0.00285506	0.80419	0.000775755	0.892232	6.8659e-05	24.6924	159530	0.486489	-0.00188469	0.804189	0.00019744	0.892231	-7.66544e-06	24.8439	153918
0.505473	-0.00283675	0.821024	0.000781362	0.909066	6.52244e-05	24.7093	159837	0.502279	-0.00187449	0.821024	0.000195713	0.909066	-8.70332e-06	24.8608	153877
0.521263	-0.00280545	0.837859	0.00076744	0.925901	6.22732e-05	24.7261	160109	0.518068	-0.00186848	0.837859	0.000185096	0.925901	-9.71505e-06	24.8776	153852
0.537053	-0.0028024	0.854693	0.000757353	0.942735	5.9968e-05	24.7429	160244	0.533858	-0.0018658	0.854693	0.000186845	0.942735	-1.08253e-05	24.8944	153740
0.552843	-0.00280052	0.871528	0.000746416	0.95957	5.81321e-05	24.7598	160451	0.549648	-0.0018646	0.871528	0.000183156	0.95957	-1.2194e-05	24.9113	153662
0.568633	-0.00279865	0.888363	0.000733141	0.976405	5.6512e-05	24.7766	160649	0.565438	-0.0018634	0.888362	0.000175212	0.976404	-1.39153e-05	24.9281	153605
0.584423	-0.0027727	0.905197	0.000701371	0.993239	5.49407e-05	24.7934	160709	0.581228	-0.00186017	0.905197	0.000167294	0.993239	-1.5899e-05	24.9449	153582
0.600213	-0.00274254	0.922032	0.000629065	1.01007	5.33854e-05	24.8103	160829	0.597018	-0.00185927	0.922031	0.000159301	1.01007	-1.78727e-05	24.9618	153488
0.616003	-0.00273849	0.938866	0.000568554	1.02691	5.19266e-05	24.8271	160884	0.612807	-0.00185838	0.938866	0.000146001	1.02691	-1.96195e-05	24.9786	153402
0.631793	-0.00273793	0.955701	0.000516059	1.04374	5.06944e-05	24.8439	160880	0.628597	-0.00186627	0.9557	0.000127216	1.04374	-2.11423e-05	24.9954	153304
0.647583	-0.00273737	0.972535	0.000476898	1.06058	4.97969e-05	24.8608	160979	0.644387	-0.00188907	0.972535	9.9051e-05	1.06058	-2.2576e-05	25.0123	153127
0.663373	-0.00273922	0.98937	0.000493418	1.07741	4.91944e-05	24.8776	161054	0.660177	-0.00185298	0.98937	8.68892e-05	1.07741	-2.41066e-05	25.0291	153014
0.679163	-0.00272068	1.0062	0.00051102	1.09425	4.86659e-05	24.8944	161063	0.675967	-0.00183707	1.0062	0.000130356	1.09425	-2.5921e-05	25.046	152881
0.694953	-0.00269	1.02304	0.000531391	1.11108	4.78983e-05	24.9113	161059	0.691757	-0.00182971	1.02304	0.000159074	1.11108	-2.8027e-05	25.0628	152722
0.710743	-0.00268406	1.03987	0.000566796	1.12792	4.6572e-05	24.9281	160953	0.707546	-0.00182589	1.03987	0.000173956	1.12792	-3.01031e-05	25.0796	152615
0.726533	-0.00268516	1.05671	0.000598649	1.14475	4.45377e-05	24.9449	160851	0.723336	-0.00182207	1.05671	0.000168728	1.14475	-3.16789e-05	25.0965	152442
0.742323	-0.00268625	1.07354	0.000618348	1.16158	4.20094e-05	24.9618	161008	0.739126	-0.00181527	1.07354	0.000148062	1.16158	-3.25074e-05	25.1133	152246
0.758113	-0.00267256	1.09038	0.000625696	1.17842	3.94158e-05	24.9786	161089	0.754916	-0.00179556	1.09038	0.000125185	1.17842	-3.27041e-05	25.1301	152050
0.773904	-0.00266958	1.10721	0.000611269	1.19525	3.7047e-05	24.9955	160982	0.770706	-0.00179138	1.10721	0.000101273	1.19525	-3.258e-05	25.147	151805
0.789694	-0.00266846	1.12405	0.000603705	1.21209	3.49421e-05	25.0123	160927	0.786496	-0.00180185	1.12405	8.33496e-05	1.21209	-3.24223e-05	25.1638	151530
0.805484	-0.00266733	1.14088	0.000617436	1.22892	3.30217e-05	25.0291	160861	0.802285	-0.00181231	1.14088	7.16145e-05	1.22892	-3.23923e-05	25.1806	151426
0.821274	-0.0026594	1.15772	0.000632154	1.24576	3.12099e-05	25.046	160727	0.818075	-0.00180303	1.15772	7.15759e-05	1.24576	-3.25536e-05	25.1975	151320
0.837064	-0.00265846	1.17455	0.000634519	1.26259	2.94431e-05	25.0628	160587	0.833865	-0.00179437	1.17455	7.01129e-05	1.26259	-3.29601e-05	25.2143	151073
0.852854	-0.00265753	1.19138	0.000624805	1.27943	2.76299e-05	25.0796	160464	0.849655	-0.00179209	1.19138	6.73878e-05	1.27943	-3.36812e-05	25.2311	150853
0.868644	-0.00266266	1.20822	0.000592743	1.29626	2.57545e-05	25.0965	160309	0.865445	-0.00178981	1.20822	6.37568e-05	1.29626	-3.47338e-05	25.248	150610
0.884434	-0.00262563	1.22505	0.000535064	1.3131	2.41059e-05	25.1133	160086	0.881235	-0.00178788	1.22505	6.41248e-05	1.3131	-3.60345e-05	25.2648	150339
0.900224	-0.00262135	1.24189	0.000480829	1.32993	2.31564e-05	25.1301	159922	0.897025	-0.00178188	1.24189	7.95423e-05	1.32993	-3.7428e-05	25.2816	150052
0.916014	-0.00262381	1.25872	0.000470111	1.34676	2.30781e-05	25.147	159688	0.912814	-0.00175769	1.25872	9.69377e-05	1.34676	-3.8766e-05	25.2985	149806
0.931804	-0.00262627	1.27556	0.000461581	1.3636	2.36255e-05	25.1638	159548	0.928604	-0.00175369	1.27556	0.000109836	1.3636	-3.99867e-05	25.3153	149497
0.947594	-0.00259159	1.29239	0.00045618	1.38043	2.44333e-05	25.1806	159323	0.944394	-0.00174969	1.29239	0.0001185	1.38043	-4.11023e-05	25.3321	149193
0.963384	-0.00257979	1.30923	0.000462382	1.39727	2.52006e-05	25.1975	159045	0.960184	-0.00174823	1.30923	0.000120871	1.39727	-4.21463e-05	25.349	148866
0.979174	-0.002568	1.32606	0.000468349	1.4141	2.56732e-05	25.2143	158840	0.975974	-0.0017466	1.32606	0.000117823	1.4141	-4.315e-05	25.3658	148440
0.994964	-0.00255951	1.3429	0.00044142	1.43094	2.55198e-05	25.2311	158596	0.991764	-0.00174674	1.3429	0.000108821	1.43094	-4.41414e-05	25.3826	148126
1.01075	-0.0025482	1.35973	0.000391662	1.44777	2.43215e-05	25.248	158170	1.00755	-0.00174687	1.35973	8.79159e-05	1.44777	-4.51402e-05	25.3995	147863
1.02654	-0.00254578	1.37656	0.00036776	1.46461	2.19413e-05	25.2648	157597	1.02334	-0.00178245	1.37656	8.00863e-05	1.46461	-4.61423e-05	25.4163	147462
1.04233	-0.00254336	1.3934	0.000373056	1.48144	1.88722e-05	25.2816	157291	1.03913	-0.00178015	1.3934	8.70361e-05	1.48144	-4.7127e-05	25.4331	147054
1.05812	-0.0025285	1.41023	0.000400777	1.49828	1.59633e-05	25.2985	156944	1.05492	-0.00177401	1.41023	0.00013443	1.49828	-4.80893e-05	25.45	146663
1.07391	-0.0025174	1.42707	0.000432044	1.51511	1.37739e-05	25.3153	156495	1.07071	-0.00176103	1.42707	0.000167565	1.51511	-4.9047e-05	25.4668	146251
1.0897	-0.00251203	1.4439	0.000512501	1.53195	1.23119e-05	25.3321	156148	1.0865	-0.00175832	1.4439	0.000186585	1.53194	-5.00157e-05	25.4836	145810
1.10549	-0.00250675	1.46074	0.000580678	1.54878	1.13193e-05	25.349	155664	1.10229	-0.00175918	1.46074	0.000180371	1.54878	-5.10081e-05	25.5005	145410
1.12128	-0.00250356	1.47757	0.000637158	1.56561	1.0588e-05	25.3658	155324	1.11808	-0.00176004	1.47757	0.000160288	1.56561	-5.20444e-05	25.5173	144977
1.13707	-0.00250473	1.49441	0.000668801	1.58245	1.00222e-05	25.3826	155043	1.13387	-0.00175141	1.49441	0.000145811	1.58245	-5.31256e-05	25.5342	144489
1.15286	-0.00250591	1.51124	0.000639776	1.59928	9.55909e-06	25.3995	154642	1.14966	-0.00174531	1.51124	0.00013549	1.59928	-5.42252e-05	25.551	144169
1.16865	-0.00251145	1.52808	0.000643705	1.61612	9.10496e-06	25.4163	154075	1.16545	-0.00174263	1.52808	0.000123982	1.61612	-5.53225e-05	25.5678	143788
1.18444	-0.00249199	1.54491	0.000641953	1.63295	8.52665e-06	25.4332	153666	1.18124	-0.00174683	1.54491	0.000111753	1.63295	-5.6388e-05	25.5847	143519
1.20023	-0.00248051	1.56174	0.000633726	1.64979	7.71077e-06	25.45	153607	1.19703	-0.00175103	1.56174	0.000101586	1.64979	-5.73043e-05	25.6015	143420
1.21602	-0.00247711	1.57858	0.000607933	1.66662	6.62923e-06	25.4668	153197	1.21282	-0.00174971	1.57858	9.67855e-05	1.66662	-5.78752e-05	25.6183	143097
1.23181	-0.00248736	1.59541	0.000569324	1.68346	5.30024e-06	25.4837	152885	1.22861	-0.00175352	1.59541	0.000106755	1.68346	-5.80059e-05	25.6352	142692
1.2476	-0.00249761	1.61225	0.000533245	1.70029	3.72982e-06	25.5005	152450	1.2444	-0.00175732	1.61225	0.000130197	1.70029	-5.78365e-05	25.652	142223
1.26339	-0.00247819	1.62908	0.000495652	1.71713	1.99719e-06	25.5173	151893	1.26019	-0.00175974	1.62908	0.000144959	1.71712	-5.76575e-05	25.6688	141891
1.27918	-0.00245187	1.64592	0.000432183	1.73396	3.34872e-07	25.5342	151467	1.27598	-0.00176216	1.64592	0.000151546	1.73396	-5.77437e-05	25.6857	141568
1.29497	-0.00243657	1.66275	0.000383831	1.75079	-1.01184e-06	25.551	151327	1.29177	-0.00176664	1.66275	0.000147887	1.75079	-5.8198e-05	25.7025	141336
1.31076	-0.00243335	1.67959	0.000371565	1.76763	-1.95239e-06	25.5678	150784	1.30756	-0.00176513	1.67959	0.000150406	1.76763	-5.88751e-05	25.7193	141138
1.32655	-0.00243013	1.69642	0.000386609	1.78446	-2.50261e-06	25.5847	150277	1.32335	-0.00176363	1.69642	0.000160588	1.78446	-5.95791e-05	25.7362	140702
1.34234	-0.00240555	1.71326	0.000394105	1.8013	-2.62861e-06	25.6015	149844	1.33914	-0.00175479	1.71326	0.000182234	1.8013	-6.02991e-05	25.753	140323
1.35814	-0.0024021	1.73009	0.000393958	1.81813	-2.23519e-06	25.6183	149252	1.35493	-0.0017598	1.73009	0.000204452	1.81813	-6.11462e-05	25.7698	139955
1.37393	-0.00240552	1.74693	0.000380855	1.83497	-1.37692e-06	25.6352	148896	1.37072	-0.00176481	1.74692	0.000219515	1.83497	-6.21421e-05	25.7867	139519
1.38972	-0.00240894	1.76376	0.000374731	1.8518	-3.83489e-07	25.652	148414	1.38651	-0.00177635	1.76376	0.000228689	1.8518	-6.31181e-05	25.8035	139193
1.40551	-0.00239261	1.78059	0.000373464	1.86864	3.28136e-07	25.6688	147695	1.4023	-0.00179657	1.78059	0.00023531	1.86864	-6.38611e-05	25.8203	139052
1.4213	-0.0023782	1.79743	0.000367023	1.88547	4.81707e-07	25.6857	147187	1.41809	-0.00179453	1.79743	0.000239861	1.88547	-6.4307e-05	25.8372	138695
1.43709	-0.00236085	1.81426	0.00035475	1.90231	3.84732e-08	25.7025	146673	1.43388	-0.00178798	1.81426	0.00024373	1.9023	-6.45395e-05	25.854	138435
1.45288	-0.00236231	1.8311	0.000328471	1.91914	-7.93687e-07	25.7193	146033	1.44967	-0.0017905	1.8311	0.000246843	1.91914	-6.47049e-05	25.8708	138239
1.46867	-0.00236377	1.84793	0.000302934	1.93597	-1.72207e-06	25.7362	145737	1.46546	-0.00179301	1.84793	0.00024827	1.93597	-6.49656e-05	25.8877	137900
1.48446	-0.00238397	1.86477	0.000279989	1.95281	-2.56948e-06	25.753	145373	1.48125	-0.00180128	1.86477	0.000252367	1.95281	-6.54229e-05	25.9045	137429
1.50025	-0.0023595	1.8816	0.000266466	1.96964	-3.28358e-06	25.7698	144817	1.49704	-0.00177379	1.8816	0.000271973	1.96964	-6.60008e-05	25.9213	137030
1.51604	-0.00234162	1.89844	0.000255585	1.98648	-3.87364e-06	25.7867	144155	1.51283	-0.00177062	1.89844	0.00028285	1.98648	-6.65028e-05	25.9382	136646
1.53183	-0.00233746	1.91527	0.000251003	2.00331	-4.45192e-06	25.8035	143738	1.52862	-0.00177248	1.91527	0.000284729	2.00331	-6.6826e-05	25.955	136164
1.54762	-0.00233329	1.93211	0.000277651	2.02015	-5.30088e-06	25.8203	143335	1.54441	-0.00177434	1.9321	0.000269214	2.02015	-6.70396e-05	25.9719	135811
1.56341	-0.00232224	1.94894	0.000288547	2.03698	-6.70749e-06	25.8372	142706	1.5602	-0.00180107	1.94894	0.000252552	2.03698	-6.73002e-05	25.9887	135528
1.5792	-0.00228474	1.96577	0.000284384	2.05382	-8.59478e-06	25.854	142454	1.57599	-0.00178963	1.96577	0.000257645	2.05382	-6.77843e-05	26.0055	134991
1.59499	-0.0022829	1.98261	0.000259478	2.07065	-1.05364e-05	25.8709	142171	1.59178	-0.00179037	1.98261	0.000270846	2.07065	-6.86614e-05	26.0224	134647
1.61078	-0.00228617	1.99944	0.000246141	2.08749	-1.21935e-05	25.8877	141678	1.60757	-0.00179112	1.99944	0.000293934	2.08748	-6.99511e-05	26.0392	134308
1.62657	-0.00228943	2.01628	0.00026792	2.10432	-1.35112e-05	25.9045	141345	1.62336	-0.00179854	2.01628	0.000346663	2.10432	-7.13267e-05	26.056	133971
1.64236	-0.00231513	2.03311	0.000300722	2.12115	-1.45499e-05	25.9214	141205	1.63915	-0.00180163	2.03311	0.000410977	2.12115	-7.22917e-05	26.0729	133652
1.65815	-0.0023008	2.04995	0.000333886	2.13799	-1.52959e-05	25.9382	140904	1.65494	-0.00177704	2.04995	0.000458564	2.13799	-7.26171e-05	26.0897	133311
1.67394	-0.00227727	2.06678	0.000361934	2.15482	-1.5671e-05	25.955	140695	1.67073	-0.0017763	2.06678	0.000487624	2.15482	-7.23994e-05	26.1065	133079
1.68973	-0.0022687	2.08362	0.000385089	2.17166	-1.56959e-05	25.9719	140659	1.68652	-0.00177556	2.08362	0.000473967	2.17166	-7.18228e-05	26.1234	132665
1.70552	-0.0022638	2.10045	0.000400809	2.18849	-1.55166e-05	25.9887	140435	1.70231	-0.00178922	2.10045	0.000461248	2.18849	-7.10933e-05	26.1402	132096
1.72131	-0.0022589	2.11729	0.000413484	2.20533	-1.52286e-05			1.7181	-0.00180363	2.11728	0.0004487	2.20533	-7.04678e-05
1.7371	-0.00221271	2.13412	0.000426148	2.22216	-1.47626e-05			1.73389	-0.00180355	2.13412	0.000430511	2.22216	-7.02075e-05
1.75289	-0.00220983	2.15095	0.000457926	2.239	-1.3956e-05			1.74968	-0.00179638	2.15095	0.000401539	2.239	-7.05033e-05
1.76868	-0.00220695	2.16779	0.000493875	2.25583	-1.27609e-05			1.76547	-0.00178167	2.16779	0.00036374	2.25583	-7.13502e-05
1.78447	-0.0022051	2.18462	0.000524887	2.27267	-1.14016e-05			1.78126	-0.00178178	2.18462	0.000324898	2.27267	-7.24595e-05
1.80026	-0.00218904	2.20146	0.000551412	2.2895	-1.02865e-05			1.79705	-0.00178189	2.20146	0.000304108	2.2895	-7.34616e-05
1.81605	-0.00218236	2.21829	0.000573296	2.30633	-9.82208e-06			1.81284	-0.00178429	2.21829	0.000291522	2.30633	-7.42096e-05
1.83184	-0.00218968	2.23513	0.000595058	2.32317	-1.02467e-05			1.82862	-0.00178935	2.23513	0.000290136	2.32317	-7.4769e-05
1.84763	-0.00219701	2.25196	0.000595249	2.34	-1.14457e-05			1.84441	-0.00179441	2.25196	0.0003269	2.34	-7.51892e-05
1.86342	-0.00218823	2.2688	0.000578204	2.35684	-1.30456e-05			1.8602	-0.00180608	2.2688	0.000368857	2.35684	-7.53964e-05
1.87921	-0.00215072	2.28563	0.000558888	2.37367	-1.47665e-05			1.87599	-0.00178939	2.28563	0.000414549	2.37367	-7.53007e-05
1.895	-0.00213121	2.30247	0.000545618	2.39051	-1.64904e-05			1.89178	-0.00178451	2.30246	0.000457253	2.39051	-7.49352e-05
1.91079	-0.00212869	2.3193	0.000527866	2.40734	-1.80561e-05			1.90757	-0.00177964	2.3193	0.000494815	2.40734	-7.44285e-05
1.92658	-0.00212617	2.33613	0.000506798	2.42418	-1.92861e-05			1.92336	-0.00177532	2.33613	0.000526751	2.42418	-7.38959e-05
1.94237	-0.00212124	2.35297	0.000487207	2.44101	-2.02323e-05			1.93915	-0.00177401	2.35297	0.000549313	2.44101	-7.34159e-05
1.95816	-0.00211631	2.3698	0.000466979	2.45785	-2.11362e-05			1.95494	-0.0017727	2.3698	0.00053205	2.45785	-7.30573e-05
1.97395	-0.00211225	2.38664	0.000432966	2.47468	-2.21351e-05			1.97073	-0.00175687	2.38664	0.000507879	2.47468	-7.28526e-05
1.98974	-0.00211001	2.40347	0.000402655	2.49151	-2.31017e-05			1.98652	-0.00175213	2.40347	0.000475705	2.49151	-7.27004e-05
2.00553	-0.00210776	2.42031	0.000375284	2.50835	-2.37509e-05			2.00231	-0.00174938	2.42031	0.000424061	2.50835	-7.23446e-05
2.02132	-0.0020997	2.43714	0.00035188	2.52518	-2.38463e-05			2.0181	-0.00174664	2.43714	0.000379275	2.52518	-7.15357e-05
2.03711	-0.00203244	2.45398	0.000360184	2.54202	-2.33107e-05			2.03389	-0.00174713	2.45398	0.000331876	2.54202	-7.02155e-05
2.0529	-0.00199542	2.47081	0.000383446	2.55885	-2.22758e-05			2.04968	-0.00174763	2.47081	0.000283684	2.55885	-6.85345e-05
2.06869	-0.00199049	2.48765	0.000402674	2.57569	-2.10714e-05			2.06547	-0.00175106	2.48765	0.00024754	2.57569	-6.67175e-05
2.08448	-0.00198317	2.50448	0.000417388	2.59252	-2.00873e-05			2.08126	-0.00175003	2.50448	0.000229964	2.59252	-6.49611e-05
2.10027	-0.00196855	2.52131	0.000421361	2.60936	-1.96162e-05			2.09705	-0.00174901	2.52131	0.000218995	2.60936	-6.34457e-05
2.11606	-0.00193214	2.53815	0.000423402	2.62619	-1.97152e-05			2.11284	-0.00174823	2.53815	0.000213705	2.62619	-6.23554e-05
2.13185	-0.00192722	2.55498	0.000411903	2.64303	-2.01423e-05			2.12863	-0.00175262	2.55498	0.000212281	2.64303	-6.18477e-05
2.14764	-0.00192835	2.57182	0.00039037	2.65986	-2.0614e-05			2.14442	-0.001757	2.57182	0.000209685	2.65986	-6.19413e-05
2.16343	-0.00192948	2.58865	0.000379703	2.6767	-2.10704e-05			2.16021	-0.00176956	2.58865	0.000206089	2.67669	-6.24176e-05
2.17922	-0.00193361	2.60549	0.000418339	2.69353	-2.15438e-05			2.176	-0.00176386	2.60549	0.000203487	2.69353	-6.29678e-05
2.19501	-0.00193823	2.62232	0.000439206	2.71036	-2.19702e-05			2.19179	-0.00174754	2.62232	0.000214866	2.71036	-6.34167e-05
2.2108	-0.00193959	2.63916	0.00044289	2.7272	-2.22637e-05			2.20758	-0.00174734	2.63916	0.0002373	2.7272	-6.36985e-05
2.22659	-0.00193336	2.65599	0.0004222	2.74403	-2.24647e-05			2.22337	-0.00174714	2.65599	0.000259901	2.74403	-6.37453e-05
2.24238	-0.0019101	2.67283	0.000415385	2.76087	-2.27725e-05			2.23916	-0.00175909	2.67283	0.000274496	2.76087	-6.35175e-05
2.25817	-0.0018914	2.68966	0.000421863	2.7777	-2.34951e-05			2.25495	-0.00176504	2.68966	0.000281676	2.7777	-6.30942e-05
2.27396	-0.00189077	2.7065	0.000432906	2.79454	-2.48337e-05			2.27074	-0.00174834	2.70649	0.000278713	2.79454	-6.26781e-05
2.28975	-0.00189014	2.72333	0.000444633	2.81137	-2.65751e-05			2.28653	-0.00174785	2.72333	0.000264405	2.81137	-6.25523e-05
2.30554	-0.00189186	2.74016	0.000461324	2.82821	-2.81509e-05			2.30232	-0.00174735	2.74016	0.000224435	2.82821	-6.29738e-05
2.32133	-0.00188155	2.757	0.000510484	2.84504	-2.91808e-05			2.31811	-0.00175211	2.757	0.000194889	2.84504	-6.39408e-05
2.33712	-0.00186211	2.77383	0.000540519	2.86188	-2.98247e-05			2.3339	-0.00174506	2.77383	0.000174214	2.86187	-6.51662e-05
2.35291	-0.00185318	2.79067	0.000550516	2.87871	-3.04837e-05			2.34969	-0.00173669	2.79067	0.000156657	2.87871	-6.63898e-05
2.3687	-0.0018552	2.8075	0.000520798	2.89554	-3.12923e-05			2.36548	-0.00173484	2.8075	0.000145016	2.89554	-6.75445e-05
2.38449	-0.00185722	2.82434	0.000493562	2.91238	-3.20226e-05			2.38127	-0.00173579	2.82434	0.000140096	2.91238	-6.85955e-05
2.40028	-0.00185325	2.84117	0.000468854	2.92921	-3.24003e-05			2.39706	-0.00173674	2.84117	0.000143436	2.92921	-6.94296e-05
2.41607	-0.00185062	2.85801	0.000444732	2.94605	-3.2354e-05			2.41285	-0.00172892	2.85801	0.000167201	2.94605	-6.99764e-05
2.43186	-0.00184866	2.87484	0.000409427	2.96288	-3.20119e-05			2.42864	-0.00172731	2.87484	0.000185326	2.96288	-7.02863e-05
2.44765	-0.00185447	2.89168	0.00037638	2.97972	-3.15999e-05			2.44443	-0.00174345	2.89167	0.000197746	2.97972	-7.04383e-05
2.46344	-0.00186029	2.90851	0.000371965	2.99655	-3.13445e-05			2.46022	-0.00175959	2.90851	0.000198704	2.99655	-7.04627e-05
2.47923	-0.001848	2.92534	0.000375871	3.01339	-3.13878e-05			2.47601	-0.00175171	2.92534	0.000193652	3.01339	-7.03332e-05
2.49502	-0.00184408	2.94218	0.000386723	3.03022	-3.1739e-05			2.4918	-0.00172189	2.94218	0.000219291	3.03022	-6.99822e-05
2.51081	-0.00184484	2.95901	0.00040076	3.04706	-3.23028e-05			2.50759	-0.00171439	2.95901	0.000269007	3.04705	-6.93551e-05
2.5266	-0.0018456	2.97585	0.000412538	3.06389	-3.29965e-05			2.52338	-0.00171463	2.97585	0.000316278	3.06389	-6.85215e-05
2.54239	-0.00183406	2.99268	0.000418497	3.08072	-3.38449e-05			2.53917	-0.00171486	2.99268	0.000359416	3.08072	-6.77323e-05
2.55818	-0.0018297	3.00952	0.000393345	3.09756	-3.49161e-05			2.55496	-0.00172248	3.00952	0.000383053	3.09756	-6.73207e-05
2.57397	-0.00182687	3.02635	0.000372923	3.11439	-3.61523e-05			2.57075	-0.00171463	3.02635	0.000387929	3.11439	-6.75106e-05
2.58976	-0.00182481	3.04319	0.00034858	3.13123	-3.73144e-05			2.58654	-0.00171752	3.04319	0.000364011	3.13123	-6.82813e-05
2.60555	-0.001829	3.06002	0.000321187	3.14806	-3.81e-05			2.60233	-0.0017204	3.06002	0.00033429	3.14806	-6.93909e-05
2.62134	-0.00183318	3.07686	0.000293982	3.1649	-3.83359e-05			2.61812	-0.0017181	3.07685	0.00032741	3.1649	-7.0545e-05
2.63713	-0.00183489	3.09369	0.000269419	3.18173	-3.80959e-05			2.63391	-0.0017158	3.09369	0.000329919	3.18173	-7.15404e-05
2.65292	-0.00183282	3.11052	0.000267017	3.19857	-3.76074e-05			2.6497	-0.00170784	3.11052	0.000332614	3.19857	-7.2287e-05
2.66871	-0.00183344	3.12736	0.000285306	3.2154	-3.70842e-05			2.66549	-0.00169693	3.12736	0.00033174	3.2154	-7.28026e-05
2.6845	-0.00183407	3.14419	0.000302625	3.23224	-3.66789e-05			2.68128	-0.00169345	3.14419	0.000325986	3.23223	-7.31501e-05
2.70029	-0.00183737	3.16103	0.000308562	3.24907	-3.65149e-05			2.69707	-0.00168996	3.16103	0.000303597	3.24907	-7.33438e-05
2.71608	-0.00183224	3.17786	0.000306549	3.2659	-3.67094e-05			2.71286	-0.00167832	3.17786	0.000279482	3.2659	-7.33767e-05
2.73187	-0.00182614	3.1947	0.000311885	3.28274	-3.73158e-05			2.72865	-0.0016824	3.1947	0.000255164	3.28274	-7.33129e-05
2.74766	-0.0018322	3.21153	0.000317526	3.29957	-3.81717e-05			2.74444	-0.00168649	3.21153	0.000235832	3.29957	-7.326e-05
2.76345	-0.00183826	3.22837	0.000323746	3.31641	-3.88836e-05			2.76023	-0.00169853	3.22837	0.000230537	3.31641	-7.32449e-05
2.77924	-0.00182766	3.2452	0.000331571	3.33324	-3.90368e-05			2.77602	-0.00169586	3.2452	0.000229535	3.33324	-7.31845e-05
2.79503	-0.00181907	3.26204	0.000330384	3.35008	-3.83694e-05			2.79181	-0.00169174	3.26203	0.00023173	3.35008	-7.29986e-05
2.81082	-0.00181047	3.27887	0.000320365	3.36691	-3.68769e-05			2.80759	-0.00168763	3.27887	0.000232605	3.36691	-7.26767e-05
2.82661	-0.00181367	3.2957	0.000298391	3.38375	-3.48804e-05			2.82338	-0.00167724	3.2957	0.000232095	3.38375	-7.22316e-05
2.8424	-0.00181687	3.31254	0.000291944	3.40058	-3.28543e-05			2.83917	-0.00167166	3.31254	0.000227998	3.40058	-7.16637e-05
2.85819	-0.00183314	3.32937	0.00027705	3.41742	-3.11402e-05			2.85496	-0.00166607	3.32937	0.000216114	3.41741	-7.09272e-05
2.87398	-0.00182343	3.34621	0.000260452	3.43425	-2.98082e-05			2.87075	-0.00165741	3.34621	0.000200629	3.43425	-6.99355e-05
2.88977	-0.00181465	3.36304	0.000286665	3.45108	-2.8739e-05			2.88654	-0.00165126	3.36304	0.000204282	3.45108	-6.86883e-05
2.90556	-0.0018128	3.37988	0.000347604	3.46792	-2.78636e-05			2.90233	-0.00164769	3.37988	0.000212848	3.46792	-6.734e-05
2.92135	-0.00181712	3.39671	0.000403754	3.48475	-2.72784e-05			2.91812	-0.00164925	3.39671	0.000205144	3.48475	-6.61179e-05
2.93714	-0.00182143	3.41355	0.000457241	3.50159	-2.71518e-05			2.93391	-0.00165081	3.41355	0.000183087	3.50159	-6.52617e-05
2.95293	-0.00180926	3.43038	0.000521678	3.51842	-2.75921e-05			2.9497	-0.00165749	3.43038	0.000150595	3.51842	-6.49341e-05
2.96872	-0.00179708	3.44722	0.000603672	3.53526	-2.85266e-05			2.96549	-0.001666	3.44721	0.000138436	3.53526	-6.50003e-05
2.98451	-0.0017837	3.46405	0.000667557	3.55209	-2.96941e-05			2.98128	-0.00167451	3.46405	0.000137624	3.55209	-6.50592e-05
3.0003	-0.00177628	3.48088	0.000707157	3.56893	-3.08343e-05			2.99707	-0.00171386	3.48088	0.000163269	3.56893	-6.48541e-05
3.01609	-0.00176886	3.49772	0.000666119	3.58576	-3.18742e-05			3.01286	-0.00170193	3.49772	0.000184733	3.58576	-6.44779e-05
3.03188	-0.00176313	3.51455	0.000620237	3.6026	-3.29023e-05			3.02865	-0.00168541	3.51455	0.000200607	3.6026	-6.41555e-05
3.04767	-0.00176043	3.53139	0.00060428	3.61943	-3.39665e-05			3.04444	-0.00166888	3.53139	0.00019832	3.61943	-6.4001e-05
3.06346	-0.00175773	3.54822	0.000590454	3.63627	-3.48862e-05			3.06023	-0.00166235	3.54822	0.000197368	3.63626	-6.39807e-05
3.07925	-0.00174074	3.56506	0.000574384	3.6531	-3.53937e-05			3.07602	-0.00164113	3.56506	0.000202449	3.6531	-6.40198e-05
3.09504	-0.0017338	3.58189	0.00055536	3.66993	-3.54271e-05			3.09181	-0.00164057	3.58189	0.000206692	3.66993	-6.41171e-05
3.11083	-0.00173187	3.59873	0.000526004	3.68677	-3.51089e-05			3.1076	-0.00164001	3.59873	0.000210091	3.68677	-6.43447e-05
3.12662	-0.00173601	3.61556	0.000488767	3.7036	-3.45649e-05			3.12339	-0.00164035	3.61556	0.000211152	3.7036	-6.47379e-05
3.14241	-0.00174016	3.6324	0.00045756	3.72044	-3.388e-05			3.13918	-0.00167636	3.63239	0.000204031	3.72044	-6.52353e-05
3.1582	-0.00172191	3.64923	0.000463408	3.73727	-3.3116e-05			3.15497	-0.00167204	3.64923	0.000188021	3.73727	-6.57591e-05
3.17399	-0.00171794	3.66606	0.000478334	3.75411	-3.23522e-05			3.17076	-0.00166935	3.66606	0.000194365	3.75411	-6.62876e-05
3.18978	-0.00171398	3.6829	0.000495638	3.77094	-3.17754e-05			3.18655	-0.00166282	3.6829	0.000201258	3.77094	-6.6802e-05
3.20557	-0.00169755	3.69973	0.000510405	3.78778	-3.16858e-05			3.20234	-0.00164707	3.69973	0.000210182	3.78778	-6.72036e-05
3.22136	-0.00169213	3.71657	0.000518055	3.80461	-3.23208e-05			3.21813	-0.0016285	3.71657	0.000233046	3.80461	-6.73293e-05
3.23715	-0.0016867	3.7334	0.000521417	3.82145	-3.3656e-05			3.23392	-0.00162414	3.7334	0.000266501	3.82144	-6.70877e-05
3.25294	-0.0016885	3.75024	0.000533439	3.83828	-3.53927e-05			3.24971	-0.00162522	3.75024	0.000296385	3.83828	-6.65784e-05
3.26873	-0.0016903	3.76707	0.000533218	3.85511	-3.71426e-05			3.2655	-0.00162631	3.76707	0.000315004	3.85511	-6.60184e-05
3.28452	-0.00170222	3.78391	0.000520888	3.87195	-3.86264e-05			3.28129	-0.00163088	3.78391	0.000322283	3.87195	-6.55763e-05
3.30031	-0.00171873	3.80074	0.000485658	3.88878	-3.97417e-05			3.29708	-0.00163146	3.80074	0.000306884	3.88878	-6.53049e-05
3.3161	-0.001718	3.81758	0.000429045	3.90562	-4.05277e-05			3.31287	-0.00160666	3.81758	0.000272058	3.90562	-6.5182e-05
3.33189	-0.00170431	3.83441	0.000385368	3.92245	-4.11051e-05			3.32866	-0.00160358	3.83441	0.000250546	3.92245	-6.51713e-05
3.34768	-0.00170128	3.85125	0.000382834	3.93929	-4.16035e-05			3.34445	-0.00160253	3.85124	0.000250495	3.93929	-6.5229e-05
3.36347	-0.00169906	3.86808	0.000379999	3.95612	-4.20379e-05			3.36024	-0.00160148	3.86808	0.000249227	3.95612	-6.5269e-05
3.37926	-0.00169724	3.88491	0.00037532	3.97296	-4.22431e-05			3.37603	-0.00161003	3.88491	0.000246222	3.97296	-6.51904e-05
3.39505	-0.00169542	3.90175	0.00035563	3.98979	-4.20567e-05			3.39182	-0.00162417	3.90175	0.000237426	3.98979	-6.49767e-05
3.41084	-0.00168863	3.91858	0.000317522	4.00663	-4.15353e-05			3.40761	-0.00161994	3.91858	0.000232386	4.00662	-6.47193e-05
3.42663	-0.00169252	3.93542	0.000282899	4.02346	-4.09058e-05			3.4234	-0.00161296	3.93542	0.000229964	4.02346	-6.45342e-05
3.44242	-0.0016964	3.95225	0.000272128	4.04029	-4.041e-05			3.43919	-0.00161025	3.95225	0.000228741	4.04029	-6.44788e-05
3.45821	-0.00170634	3.96909	0.000280681	4.05713	-4.01768e-05			3.45498	-0.00160754	3.96909	0.000229526	4.05713	-6.45126e-05
3.474	-0.00167543	3.98592	0.000298454	4.07396	-4.00787e-05			3.47077	-0.00160597	3.98592	0.000239975	4.07396	-6.4551e-05
3.48979	-0.00166876	4.00276	0.000315155	4.0908	-3.97861e-05			3.48656	-0.00159989	4.00276	0.000259132	4.0908	-6.4562e-05
3.50558	-0.00166504	4.01959	0.000331289	4.10763	-3.91088e-05			3.50235	-0.00159991	4.01959	0.00027204	4.10763	-6.45826e-05
3.52137	-0.0016649	4.03643	0.000349435	4.12447	-3.82331e-05			3.51814	-0.00159994	4.03642	0.000277697	4.12447	-6.46852e-05
3.53716	-0.00166476	4.05326	0.000365908	4.1413	-3.75967e-05			3.53393	-0.00160363	4.05326	0.000263824	4.1413	-6.49595e-05
3.55295	-0.0016682	4.07009	0.000379326	4.15814	-3.75966e-05			3.54972	-0.00159022	4.07009	0.000242971	4.15814	-6.54792e-05
3.56874	-0.00167156	4.08693	0.000385401	4.17497	-3.83046e-05			3.56551	-0.00157473	4.08693	0.000224585	4.17497	-6.61993e-05
3.58453	-0.00167492	4.10376	0.000367126	4.19181	-3.93945e-05			3.5813	-0.00156899	4.10376	0.000209863	4.1918	-6.69188e-05
3.60032	-0.00168539	4.1206	0.000464557	4.20864	-4.04809e-05			3.59709	-0.00156674	4.1206	0.000210746	4.20864	-6.74733e-05
3.61611	-0.00166232	4.13743	0.000573312	4.22547	-4.14326e-05			3.61288	-0.00156625	4.13743	0.000229573	4.22547	-6.78826e-05
3.6319	-0.00165006	4.15427	0.000642816	4.24231	-4.2299e-05			3.62867	-0.00156575	4.15427	0.00026518	4.24231	-6.82472e-05
3.64769	-0.00165603	4.1711	0.00067015	4.25914	-4.31272e-05			3.64446	-0.0015699	4.1711	0.000284986	4.25914	-6.86371e-05
3.66348	-0.00166199	4.18794	0.000608601	4.27598	-4.38507e-05			3.66025	-0.0015345	4.18794	0.000289777	4.27598	-6.90761e-05
3.67927	-0.00166206	4.20477	0.000561147	4.29281	-4.42888e-05			3.67604	-0.00153883	4.20477	0.000275355	4.29281	-6.95242e-05
3.69506	-0.00166213	4.22161	0.000534253	4.30965	-4.43148e-05			3.69183	-0.00154315	4.2216	0.000276063	4.30965	-6.98789e-05
3.71085	-0.00169776	4.23844	0.000510043	4.32648	-4.40201e-05			3.70762	-0.00155919	4.23844	0.000286585	4.32648	-7.0072e-05
3.72664	-0.00168162	4.25527	0.000483226	4.34332	-4.36188e-05			3.72341	-0.00157461	4.25527	0.000304546	4.34332	-7.01564e-05
3.74243	-0.00167365	4.27211	0.000421059	4.36015	-4.32348e-05			3.7392	-0.00158848	4.27211	0.000320247	4.36015	-7.02789e-05
3.75822	-0.00166568	4.28894	0.000379577	4.37699	-4.28609e-05			3.75499	-0.00156128	4.28894	0.000331588	4.37698	-7.061e-05
3.77401	-0.00165552	4.30578	0.000410508	4.39382	-4.24825e-05			3.77077	-0.00155212	4.30578	0.000336255	4.39382	-7.12267e-05
3.7898	-0.0016527	4.32261	0.000460992	4.41065	-4.2157e-05			3.78656	-0.00154296	4.32261	0.000313778	4.41065	-7.19698e-05
3.80559	-0.00166501	4.33945	0.000487871	4.42749	-4.19836e-05			3.80235	-0.00153765	4.33945	0.000280456	4.42749	-7.25171e-05
3.82138	-0.00167733	4.35628	0.000491062	4.44432	-4.20635e-05			3.81814	-0.00153571	4.35628	0.00025362	4.44432	-7.2667e-05
3.83717	-0.00167622	4.37312	0.00045471	4.46116	-4.24298e-05			3.83393	-0.00153728	4.37312	0.000254396	4.46116	-7.24814e-05
3.85296	-0.00167511	4.38995	0.00043118	4.47799	-4.29365e-05			3.84972	-0.00153885	4.38995	0.000285992	4.47799	-7.21503e-05
3.86875	-0.00167954	4.40679	0.000409401	4.49483	-4.3303e-05			3.86551	-0.00151922	4.40678	0.00031049	4.49483	-7.17887e-05
3.88454	-0.00168398	4.42362	0.000391757	4.51166	-4.33113e-05			3.8813	-0.0015162	4.42362	0.000327703	4.51166	-7.14152e-05
3.90033	-0.00169594	4.44045	0.000395247	4.5285	-4.29172e-05			3.89709	-0.00151836	4.44045	0.000326322	4.5285	-7.1073e-05
3.91612	-0.00168619	4.45729	0.000392237	4.54533	-4.22084e-05			3.91288	-0.00152052	4.45729	0.000286035	4.54533	-7.08526e-05
3.93191	-0.00167484	4.47412	0.000382385	4.56217	-4.12673e-05			3.92867	-0.00150174	4.47412	0.000246669	4.56216	-7.07736e-05
3.9477	-0.00167002	4.49096	0.000356963	4.579	-4.00698e-05			3.94446	-0.00150341	4.49096	0.000227169	4.579	-7.07174e-05
3.96349	-0.00167596	4.50779	0.000321278	4.59584	-3.85566e-05			3.96025	-0.00150508	4.50779	0.000216722	4.59583	-7.05186e-05
3.97928	-0.00168189	4.52463	0.000310971	4.61267	-3.68121e-05			3.97604	-0.0015104	4.52463	0.000215568	4.61267	-7.00983e-05
3.99507	-0.00168508	4.54146	0.000301605	4.6295	-3.50869e-05			3.99183	-0.00150213	4.54146	0.000214689	4.6295	-6.94642e-05
4.01086	-0.0017025	4.5583	0.000290352	4.64634	-3.36264e-05			4.00762	-0.00149879	4.5583	0.000213947	4.64634	-6.86052e-05
4.02665	-0.00170064	4.57513	0.000258285	4.66317	-3.25325e-05			4.02341	-0.00149698	4.57513	0.000215983	4.66317	-6.74684e-05
4.04244	-0.00169878	4.59197	0.000224717	4.68001	-3.17658e-05			4.0392	-0.00149595	4.59196	0.000241413	4.68001	-6.60876e-05
4.05823	-0.00169143	4.6088	0.000204569	4.69684	-3.12474e-05			4.05499	-0.00149491	4.6088	0.000283358	4.69684	-6.4653e-05
4.07402	-0.00168866	4.62563	0.000195418	4.71368	-3.09271e-05			4.07078	-0.00150887	4.62563	0.000310085	4.71368	-6.34188e-05
4.08981	-0.00169018	4.64247	0.000192827	4.73051	-3.07693e-05			4.08657	-0.00147895	4.64247	0.00032207	4.73051	-6.25992e-05
4.1056	-0.00169171	4.6593	0.000209314	4.74735	-3.07625e-05			4.10236	-0.00147847	4.6593	0.000312152	4.74734	-6.22571e-05
4.12139	-0.00171683	4.67614	0.000221358	4.76418	-3.09625e-05			4.11815	-0.00147799	4.67614	0.00030789	4.76418	-6.2222e-05
4.13718	-0.0016951	4.69297	0.000225256	4.78102	-3.14558e-05			4.13394	-0.00148806	4.69297	0.000315625	4.78101	-6.22927e-05
4.15297	-0.00168915	4.70981	0.000194262	4.79785	-3.22813e-05			4.14973	-0.0014913	4.70981	0.00031882	4.79785	-6.25069e-05
4.16876	-0.00168884	4.72664	0.000178775	4.81468	-3.34602e-05			4.16552	-0.00147469	4.72664	0.000314642	4.81468	-6.30863e-05
4.18455	-0.00168853	4.74348	0.000177161	4.83152	-3.50319e-05			4.18131	-0.00147449	4.74348	0.00028004	4.83152	-6.41703e-05
4.20034	-0.00171142	4.76031	0.000174088	4.84835	-3.69112e-05			4.1971	-0.00147428	4.76031	0.000241842	4.84835	-6.55812e-05
4.21613	-0.00170022	4.77715	0.000167456	4.86519	-3.87218e-05			4.21289	-0.00147564	4.77714	0.000201471	4.86519	-6.68746e-05
4.23192	-0.00168601	4.79398	0.000142065	4.88202	-3.99061e-05			4.22868	-0.00149226	4.79398	0.000169763	4.88202	-6.76504e-05
4.24771	-0.00167997	4.81082	0.000122171	4.89886	-4.00788e-05			4.24447	-0.00148969	4.81081	0.000168741	4.89886	-6.77569e-05
4.2635	-0.00168395	4.82765	0.000125813	4.91569	-3.92565e-05			4.26026	-0.00148944	4.82765	0.000178035	4.91569	-6.72663e-05
4.27929	-0.00168793	4.84448	0.000132689	4.93253	-3.7761e-05			4.27605	-0.00148918	4.84448	0.000184073	4.93252	-6.64059e-05
4.29508	-0.00169151	4.86132	0.000129396	4.94936	-3.59928e-05			4.29184	-0.00149551	4.86132	0.00018386	4.94936	-6.55214e-05
4.31087	-0.00167376	4.87815	0.000121723	4.9662	-3.42612e-05			4.30763	-0.00149221	4.87815	0.000157052	4.96619	-6.49736e-05
4.32666	-0.0016798	4.89499	0.000144795	4.98303	-3.27144e-05			4.32342	-0.00149315	4.89499	0.000150152	4.98303	-6.49344e-05
4.34245	-0.00168584	4.91182	0.000190673	4.99986	-3.13777e-05			4.33921	-0.00149409	4.91182	0.000148385	4.99986	-6.52169e-05
4.35824	-0.00170092	4.92866	0.000237405	5.0167	-3.02314e-05			4.355	-0.00150185	4.92866	0.000158087	5.0167	-6.53675e-05
4.37403	-0.0016776	4.94549	0.000261702	5.03353	-2.92211e-05			4.37079	-0.00148995	4.94549	0.000170373	5.03353	-6.5047e-05
4.38982	-0.00166411	4.96233	0.000268311	5.05037	-2.82754e-05			4.38658	-0.0014667	4.96232	0.000181234	5.05037	-6.42983e-05
4.40561	-0.00165598	4.97916	0.000273409	5.0672	-2.74084e-05			4.40237	-0.00146568	4.97916	0.000191758	5.0672	-6.34084e-05
4.4214	-0.00165277	4.996	0.000277719	5.08404	-2.67423e-05			4.41816	-0.00146466	4.99599	0.000208165	5.08404	-6.26444e-05
4.43719	-0.00165288	5.01283	0.000285173	5.10087	-2.63795e-05			4.43395	-0.00147499	5.01283	0.00022256	5.10087	-6.2132e-05
4.45298	-0.00165299	5.02966	0.000292932	5.11771	-2.62983e-05			4.44974	-0.00147369	5.02966	0.000236026	5.11771	-6.18616e-05
4.46877	-0.00165294	5.0465	0.000300245	5.13454	-2.63649e-05			4.46553	-0.0014718	5.0465	0.000253827	5.13454	-6.17821e-05
4.48456	-0.0016529	5.06333	0.000308084	5.15138	-2.6377e-05			4.48132	-0.00146992	5.06333	0.000265163	5.15137	-6.18814e-05
4.50035	-0.00166487	5.08017	0.000322494	5.16821	-2.61056e-05			4.49711	-0.00145108	5.08017	0.000274491	5.16821	-6.21461e-05
4.51614	-0.00165845	5.097	0.000335802	5.18504	-2.54204e-05			4.5129	-0.00144581	5.097	0.000307842	5.18504	-6.24656e-05
4.53193	-0.00164236	5.11384	0.0003449	5.20188	-2.44115e-05			4.52869	-0.00144299	5.11384	0.000342414	5.20188	-6.26275e-05
4.54772	-0.00163198	5.13067	0.000345191	5.21871	-2.33402e-05			4.54448	-0.00144139	5.13067	0.000366852	5.21871	-6.24489e-05
4.56351	-0.00162231	5.14751	0.000303965	5.23555	-2.25149e-05			4.56027	-0.00144326	5.1475	0.000381079	5.23555	-6.19155e-05
4.5793	-0.00162027	5.16434	0.000282169	5.25238	-2.2214e-05			4.57606	-0.00144512	5.16434	0.0003756	5.25238	-6.11524e-05
4.59509	-0.00161823	5.18118	0.000311069	5.26922	-2.25461e-05			4.59185	-0.00143265	5.18117	0.000357194	5.26922	-6.02597e-05
4.61088	-0.00160417	5.19801	0.000352352	5.28605	-2.32688e-05			4.60764	-0.00140884	5.19801	0.000336667	5.28605	-5.9237e-05
4.62667	-0.0015874	5.21484	0.000401974	5.30289	-2.38611e-05			4.62343	-0.00138708	5.21484	0.000293908	5.30289	-5.80775e-05
4.64246	-0.00157064	5.23168	0.000440291	5.31972	-2.39138e-05			4.63922	-0.00138633	5.23168	0.000290864	5.31972	-5.68791e-05
4.65825	-0.00156428	5.24851	0.000468273	5.33656	-2.3449e-05			4.65501	-0.00138558	5.24851	0.000296556	5.33655	-5.58098e-05
4.67404	-0.00155251	5.26535	0.000477687	5.35339	-2.28426e-05			4.6708	-0.00138598	5.26535	0.000309829	5.35339	-5.49787e-05
4.68983	-0.0015468	5.28218	0.00043618	5.37022	-2.25294e-05			4.68659	-0.00138975	5.28218	0.000327476	5.37022	-5.43894e-05
4.70562	-0.00154441	5.29902	0.000401646	5.38706	-2.27093e-05			4.70238	-0.00139352	5.29902	0.000331093	5.38706	-5.4013e-05
4.72141	-0.00156893	5.31585	0.000369334	5.40389	-2.30928e-05			4.71817	-0.00137287	5.31585	0.000321014	5.40389	-5.3819e-05
4.7372	-0.00159345	5.33269	0.000339671	5.42073	-2.31308e-05			4.73396	-0.00135221	5.33269	0.000288233	5.42073	-5.37327e-05
4.75299	-0.00156538	5.34952	0.000323353	5.43756	-2.26203e-05			4.74974	-0.00134418	5.34952	0.000248814	5.43756	-5.36918e-05
4.76878	-0.00154823	5.36636	0.000354758	5.4544	-2.17884e-05			4.76553	-0.00133835	5.36635	0.000227634	5.4544	-5.37553e-05
4.78457	-0.00153779	5.38319	0.000379818	5.47123	-2.08921e-05			4.78132	-0.00133556	5.38319	0.000230452	5.47123	-5.40751e-05
4.80036	-0.00153538	5.40002	0.00039504	5.48807	-2.00147e-05			4.79711	-0.00133276	5.40002	0.000240758	5.48807	-5.4751e-05
4.81615	-0.00153502	5.41686	0.000374927	5.5049	-1.91329e-05			4.8129	-0.00133222	5.41686	0.000252212	5.5049	-5.56775e-05
4.83194	-0.00153466	5.43369	0.000378726	5.52174	-1.82259e-05			4.82869	-0.00133168	5.43369	0.000260764	5.52173	-5.6468e-05
4.84773	-0.00151993	5.45053	0.000388014	5.53857	-1.73259e-05			4.84448	-0.00133269	5.45053	0.000266238	5.53857	-5.65813e-05
4.86352	-0.00151194	5.46736	0.00039698	5.5554	-1.65086e-05			4.86027	-0.00131169	5.46736	0.000264609	5.5554	-5.57111e-05
4.87931	-0.00151832	5.4842	0.00040329	5.57224	-1.58747e-05			4.87606	-0.00129979	5.4842	0.000256711	5.57224	-5.4054e-05
4.8951	-0.00152471	5.50103	0.000407914	5.58907	-1.5519e-05			4.89185	-0.00128735	5.50103	0.000249478	5.58907	-5.20665e-05
4.91089	-0.00151447	5.51787	0.000415482	5.60591	-1.54985e-05			4.90764	-0.00126731	5.51787	0.000291756	5.60591	-5.00606e-05
4.92668	-0.00150907	5.5347	0.00042178	5.62274	-1.583e-05			4.92343	-0.00126579	5.5347	0.000333082	5.62274	-4.81475e-05
4.94247	-0.00150652	5.55154	0.000426986	5.63958	-1.64183e-05			4.93922	-0.00126591	5.55153	0.000365771	5.63958	-4.64297e-05
4.95826	-0.0015054	5.56837	0.000431294	5.65641	-1.69649e-05			4.95501	-0.00126603	5.56837	0.000359117	5.65641	-4.51255e-05
4.97405	-0.00150427	5.5852	0.000435702	5.67325	-1.71519e-05			4.9708	-0.00126793	5.5852	0.000321371	5.67325	-4.44995e-05
4.98984	-0.00152803	5.60204	0.00044683	5.69008	-1.69311e-05			4.98659	-0.00123974	5.60204	0.000281721	5.69008	-4.46404e-05
5.00563	-0.00150675	5.61887	0.000461907	5.70692	-1.64822e-05			5.00238	-0.00122273	5.61887	0.000249273	5.70691	-4.52975e-05
5.02142	-0.00149577	5.63571	0.000474578	5.72375	-1.59741e-05			5.01817	-0.00121422	5.63571	0.000213486	5.72375	-4.59573e-05
5.03721	-0.00149432	5.65254	0.000475056	5.74059	-1.54824e-05			5.03396	-0.00121146	5.65254	0.000175878	5.74058	-4.61838e-05
5.053	-0.00149286	5.66938	0.000463678	5.75742	-1.50265e-05			5.04975	-0.00120869	5.66938	0.00014522	5.75742	-4.59362e-05
5.06879	-0.00149297	5.68621	0.00043469	5.77425	-1.45554e-05			5.06554	-0.0011932	5.68621	0.000124812	5.77425	-4.54767e-05
5.08458	-0.00148995	5.70305	0.000412338	5.79109	-1.3912e-05			5.08133	-0.00119055	5.70305	0.000128622	5.79109	-4.50523e-05
5.10037	-0.00149121	5.71988	0.000395649	5.80792	-1.29338e-05			5.09712	-0.00118972	5.71988	0.000134212	5.80792	-4.47255e-05
5.11616	-0.00149246	5.73672	0.000374789	5.82476	-1.1656e-05			5.11291	-0.00118889	5.73671	0.000134425	5.82476	-4.43735e-05
5.13195	-0.00151539	5.75355	0.000354091	5.84159	-1.03598e-05			5.1287	-0.00118982	5.75355	0.000129184	5.84159	-4.38583e-05
5.14774	-0.0015029	5.77039	0.0003621	5.85843	-9.4201e-06			5.14449	-0.00116422	5.77038	0.00011429	5.85843	-4.32106e-05
5.16353	-0.00149517	5.78722	0.000385141	5.87526	-9.1407e-06			5.16028	-0.00115731	5.78722	0.000101456	5.87526	-4.25988e-05
5.17932	-0.00149072	5.80405	0.000404669	5.8921	-9.62216e-06			5.17607	-0.00115402	5.80405	9.09668e-05	5.89209	-4.22253e-05
5.19511	-0.00150003	5.82089	0.00042193	5.90893	-1.07121e-05			5.19186	-0.00115074	5.82089	9.03986e-05	5.90893	-4.22681e-05
5.2109	-0.00150934	5.83772	0.00044243	5.92577	-1.22145e-05			5.20765	-0.00114885	5.83772	0.000119888	5.92576	-4.27706e-05
5.22669	-0.00150474	5.85456	0.000458648	5.9426	-1.40968e-05			5.22344	-0.00114696	5.85456	0.000138312	5.9426	-4.3593e-05
5.24248	-0.00149049	5.87139	0.000469979	5.95943	-1.63424e-05			5.23923	-0.00114579	5.87139	0.00014627	5.95943	-4.45863e-05
5.25827	-0.00149051	5.88823	0.000465244	5.97627	-1.87267e-05			5.25502	-0.00114841	5.88823	0.000139322	5.97627	-4.57568e-05
5.27406	-0.00149054	5.90506	0.000431308	5.9931	-2.09166e-05			5.27081	-0.00115103	5.90506	0.000127872	5.9931	-4.71356e-05
5.28986	-0.00151745	5.9219	0.000411609	6.00994	-2.27816e-05			5.2866	-0.00111467	5.92189	0.000116012	6.00994	-4.8498e-05
5.30565	-0.00150802	5.93873	0.000390678	6.02677	-2.44786e-05			5.30239	-0.00108295	5.93873	0.000102153	6.02677	-4.94474e-05
5.32144	-0.00150443	5.95557	0.00037344	6.04361	-2.62986e-05			5.31818	-0.00108143	5.95556	7.61401e-05	6.04361	-4.98348e-05
5.33723	-0.00150785	5.9724	0.000393005	6.06044	-2.84661e-05			5.33397	-0.00108333	5.9724	6.33319e-05	6.06044	-4.98465e-05
5.35302	-0.00151126	5.98923	0.000411103	6.07728	-3.08959e-05			5.34976	-0.00108522	5.98923	9.23659e-05	6.07727	-4.97222e-05
5.36881	-0.00146685	6.00607	0.000395865	6.09411	-3.31785e-05			5.36555	-0.00106745	6.00607	0.00012053	6.09411	-4.96101e-05
5.3846	-0.00145636	6.0229	0.000360549	6.11095	-3.49153e-05			5.38134	-0.00105907	6.0229	0.000144842	6.11094	-4.96183e-05
5.40039	-0.00145867	6.03974	0.000375525	6.12778	-3.59566e-05			5.39713	-0.00105568	6.03974	0.000164358	6.12778	-4.98501e-05
5.41618	-0.00146099	6.05657	0.00041977	6.14461	-3.63737e-05			5.41292	-0.0010523	6.05657	0.000174953	6.14461	-5.03501e-05
5.43197	-0.00149362	6.07341	0.000462454	6.16145	-3.64288e-05			5.42871	-0.00104806	6.07341	0.000145659	6.16145	-5.10248e-05
5.44776	-0.00148595	6.09024	0.000466993	6.17828	-3.64718e-05			5.4445	-0.00102179	6.09024	0.00012332	6.17828	-5.16284e-05
5.46355	-0.00147063	6.10708	0.000441937	6.19512	-3.66671e-05			5.46029	-0.00101979	6.10707	0.000113091	6.19512	-5.18865e-05
5.47934	-0.00146479	6.12391	0.000418367	6.21195	-3.681e-05			5.47608	-0.00101981	6.12391	0.000100793	6.21195	-5.1679e-05
5.49513	-0.00146322	6.14075	0.0003913	6.22879	-3.65054e-05			5.49187	-0.00101982	6.14074	8.65717e-05	6.22879	-5.11101e-05
5.51092	-0.00146165	6.15758	0.000328571	6.24562	-3.56277e-05			5.50766	-0.00100604	6.15758	7.02667e-05	6.24562	-5.03725e-05
5.52671	-0.00146436	6.17441	0.000273631	6.26246	-3.44795e-05			5.52345	-0.000970977	6.17441	5.55514e-05	6.26245	-4.95255e-05
5.5425	-0.00143679	6.19125	0.000222588	6.27929	-3.35081e-05			5.53924	-0.000949436	6.19125	4.72744e-05	6.27929	-4.84375e-05
5.55829	-0.00143218	6.20808	0.000157386	6.29613	-3.30686e-05			5.55503	-0.000940481	6.20808	4.55893e-05	6.29612	-4.69509e-05
5.57408	-0.00143141	6.22492	0.000123081	6.31296	-3.33625e-05			5.57082	-0.000939289	6.22492	5.58208e-05	6.31296	-4.51306e-05
5.58987	-0.00143064	6.24175	0.000142875	6.32979	-3.43334e-05			5.58661	-0.000938965	6.24175	9.79385e-05	6.32979	-4.3354e-05
5.60566	-0.00142887	6.25859	0.000196099	6.34663	-3.55955e-05			5.6024	-0.000938641	6.25859	0.000130928	6.34663	-4.21399e-05
5.62145	-0.00143001	6.27542	0.000242212	6.36346	-3.66436e-05			5.61819	-0.000939512	6.27542	0.000153587	6.36346	-4.19508e-05
5.63724	-0.00143116	6.29226	0.000280471	6.3803	-3.71507e-05			5.63398	-0.000943575	6.29225	0.000152486	6.3803	-4.29901e-05
5.65303	-0.00142861	6.30909	0.000311419	6.39713	-3.70748e-05			5.64977	-0.000947637	6.30909	0.000160968	6.39713	-4.48827e-05
5.66882	-0.00142605	6.32593	0.000332053	6.41397	-3.65974e-05			5.66556	-0.000931956	6.32592	0.000166485	6.41397	-4.67244e-05
5.68461	-0.00141459	6.34276	0.000343223	6.4308	-3.59855e-05			5.68135	-0.000900864	6.34276	0.000168698	6.4308	-4.77871e-05
5.7004	-0.0014134	6.35959	0.000347814	6.44764	-3.54844e-05			5.69714	-0.000892635	6.35959	0.000165357	6.44763	-4.80786e-05
5.71619	-0.00141221	6.37643	0.00035883	6.46447	-3.52793e-05			5.71292	-0.000890405	6.37643	0.000179535	6.46447	-4.8101e-05
5.73198	-0.00139565	6.39326	0.000369142	6.48131	-3.54398e-05			5.72871	-0.000890377	6.39326	0.000193459	6.4813	-4.83159e-05
5.74777	-0.00138893	6.4101	0.000364031	6.49814	-3.58504e-05			5.7445	-0.000890349	6.4101	0.00019677	6.49814	-4.88783e-05
5.76356	-0.00138222	6.42693	0.00034741	6.51497	-3.63284e-05			5.76029	-0.00086699	6.42693	0.000190777	6.51497	-4.96236e-05
5.77935	-0.00137854	6.44377	0.000334744	6.53181	-3.68195e-05			5.77608	-0.000864338	6.44377	0.000176895	6.53181	-5.03001e-05
5.79514	-0.00137592	6.4606	0.000320063	6.54864	-3.74086e-05			5.79187	-0.000865522	6.4606	0.000164189	6.54864	-5.08175e-05
5.81093	-0.0013733	6.47744	0.000313267	6.56548	-3.81984e-05			5.80766	-0.000866706	6.47743	0.000167107	6.56548	-5.1231e-05
5.82672	-0.00135342	6.49427	0.000380521	6.58231	-3.91721e-05			5.82345	-0.00086832	6.49427	0.000168502	6.58231	-5.16125e-05
5.84251	-0.00135163	6.51111	0.000445046	6.59915	-4.01898e-05			5.83924	-0.00086477	6.5111	0.000166746	6.59915	-5.19873e-05
5.8583	-0.00135435	6.52794	0.000490232	6.61598	-4.11533e-05			5.85503	-0.000860271	6.52794	0.000149816	6.61598	-5.23075e-05
5.87409	-0.00135707	6.54477	0.000517284	6.63282	-4.20287e-05			5.87082	-0.000860711	6.54477	0.000133985	6.63282	-5.24478e-05
5.88988	-0.00133372	6.56161	0.00051834	6.64965	-4.26516e-05			5.88661	-0.000861151	6.56161	0.000118884	6.64965	-5.22566e-05
5.90567	-0.00132081	6.57844	0.000500265	6.66649	-4.27835e-05			5.9024	-0.000848833	6.57844	0.000105255	6.66648	-5.16767e-05
5.92146	-0.00130763	6.59528	0.000462637	6.68332	-4.24375e-05			5.91819	-0.000840853	6.59528	0.000112019	6.68332	-5.08229e-05
5.93725	-0.0013124	6.61211	0.000389879	6.70016	-4.18704e-05			5.93398	-0.000832873	6.61211	0.000124298	6.70015	-4.98883e-05
5.95304	-0.00131716	6.62895	0.000326636	6.71699	-4.12642e-05			5.94977	-0.000821193	6.62895	0.000114998	6.71699	-4.89982e-05
5.96883	-0.001333	6.64578	0.000271979	6.73382	-4.06362e-05			5.96556	-0.000797455	6.64578	8.77011e-05	6.73382	-4.81862e-05
5.98462	-0.00129114	6.66262	0.000222512	6.75066	-3.99851e-05			5.98135	-0.000794597	6.66261	5.2467e-05	6.75066	-4.74517e-05
6.00041	-0.001273	6.67945	0.000178821	6.76749	-3.93504e-05			5.99714	-0.000793177	6.67945	3.29996e-05	6.76749	-4.68e-05
6.0162	-0.00126618	6.69629	0.000152054	6.78433	-3.87434e-05			6.01293	-0.000796916	6.69628	6.97335e-05	6.78433	-4.62577e-05
6.03199	-0.00126546	6.71312	0.000151251	6.80116	-3.81404e-05			6.02872	-0.000800656	6.71312	0.000109196	6.80116	-4.58959e-05
6.04778	-0.00126473	6.72996	0.00015094	6.818	-3.75698e-05			6.04451	-0.000801853	6.72995	0.00014849	6.818	-4.58616e-05
6.06357	-0.00127011	6.74679	0.000151214	6.83483	-3.71267e-05			6.0603	-0.000805673	6.74679	0.000167793	6.83483	-4.63717e-05
6.07936	-0.00126717	6.76362	0.000153056	6.85167	-3.68851e-05			6.07609	-0.000808459	6.76362	0.000167911	6.85166	-4.75424e-05
6.09515	-0.0012521	6.78046	0.000154591	6.8685	-3.68359e-05			6.09188	-0.000814706	6.78046	0.000140695	6.8685	-4.91337e-05
6.11094	-0.00121898	6.79729	0.000160683	6.88534	-3.69195e-05			6.10767	-0.000829446	6.79729	0.000120137	6.88533	-5.06176e-05
6.12673	-0.00120419	6.81413	0.000208498	6.90217	-3.70973e-05			6.12346	-0.000825304	6.81413	0.000101619	6.90217	-5.15867e-05
6.14252	-0.00119667	6.83096	0.000286964	6.919	-3.73896e-05			6.13925	-0.000791972	6.83096	8.4507e-05	6.919	-5.19996e-05
6.15831	-0.00119392	6.8478	0.000348881	6.93584	-3.78507e-05			6.15504	-0.000780907	6.8478	6.57822e-05	6.93584	-5.20551e-05
6.1741	-0.00119117	6.86463	0.000394244	6.95267	-3.84988e-05			6.17083	-0.000773757	6.86463	4.94133e-05	6.95267	-5.1959e-05
6.18989	-0.00118083	6.88147	0.000411975	6.96951	-3.92776e-05			6.18662	-0.0007716	6.88146	6.09585e-05	6.96951	-5.18094e-05
6.20568	-0.00118212	6.8983	0.000436394	6.98634	-4.01161e-05			6.20241	-0.000775638	6.8983	6.93597e-05	6.98634	-5.15892e-05
6.22147	-0.00118341	6.91514	0.000459649	7.00318	-4.09955e-05			6.2182	-0.000779676	6.91513	7.37323e-05	7.00318	-5.12025e-05
6.23726	-0.00117139	6.93197	0.000474157	7.02001	-4.19398e-05			6.23399	-0.000778304	6.93197	6.79699e-05	7.02001	-5.05749e-05
6.25305	-0.00115937	6.9488	0.000476445	7.03685	-4.29945e-05			6.24978	-0.000780703	6.9488	8.06186e-05	7.03684	-4.97503e-05
6.26884	-0.00115283	6.96564	0.000436962	7.05368	-4.41953e-05			6.26557	-0.000783101	6.96564	9.47197e-05	7.05368	-4.88615e-05
6.28463	-0.00113678	6.98247	0.000401175	7.07052	-4.54905e-05			6.28136	-0.000780436	6.98247	0.000109746	7.07051	-4.80357e-05
6.30042	-0.00113102	6.99931	0.000383197	7.08735	-4.67197e-05			6.29715	-0.000766942	6.99931	0.00012232	7.08735	-4.73639e-05
6.31621	-0.00112848	7.01614	0.000379784	7.10418	-4.76801e-05			6.31294	-0.000738323	7.01614	0.000129064	7.10418	-4.68978e-05
6.332	-0.00112594	7.03298	0.000379934	7.12102	-4.81843e-05			6.32873	-0.000735892	7.03298	0.000134311	7.12102	-4.65818e-05
6.34779	-0.00110489	7.04981	0.00036596	7.13785	-4.81351e-05			6.34452	-0.000735362	7.04981	0.000166568	7.13785	-4.61905e-05
6.36358	-0.00109666	7.06665	0.000337794	7.15469	-4.76684e-05			6.36031	-0.000734833	7.06664	0.000221533	7.15469	-4.54781e-05
6.37937	-0.00109444	7.08348	0.000289149	7.17152	-4.71386e-05			6.3761	-0.000736204	7.08348	0.000261321	7.17152	-4.44009e-05
6.39516	-0.00109677	7.10032	0.000280781	7.18836	-4.68462e-05			6.39189	-0.000738054	7.10031	0.000286109	7.18836	-4.3106e-05
6.41095	-0.0010991	7.11715	0.00031172	7.20519	-4.68105e-05			6.40768	-0.000745511	7.11715	0.000283266	7.20519	-4.1793e-05
6.42674	-0.00107578	7.13398	0.000325079	7.22203	-4.68537e-05			6.42347	-0.000744422	7.13398	0.000256756	7.22202	-4.06411e-05
6.44253	-0.0010315	7.15082	0.000318976	7.23886	-4.67965e-05			6.43926	-0.000743334	7.15082	0.000226357	7.23886	-3.97722e-05
6.45832	-0.00101186	7.16765	0.000271461	7.2557	-4.65136e-05			6.45505	-0.000733538	7.16765	0.00019777	7.25569	-3.92477e-05
6.47411	-0.00101116	7.18449	0.00025544	7.27253	-4.6023e-05			6.47084	-0.000730592	7.18449	0.000170955	7.27253	-3.91326e-05
6.4899	-0.00101047	7.20132	0.000276671	7.28936	-4.56137e-05			6.48663	-0.000727646	7.20132	0.000146737	7.28936	-3.95462e-05
6.50569	-0.00101242	7.21816	0.000307407	7.3062	-4.57258e-05			6.50242	-0.000723798	7.21816	0.000120605	7.3062	-4.05019e-05
6.52148	-0.00101187	7.23499	0.000317593	7.32303	-4.65619e-05			6.51821	-0.000713365	7.23499	9.41204e-05	7.32303	-4.16885e-05
6.53727	-0.00101382	7.25183	0.00030723	7.33987	-4.78206e-05			6.534	-0.000708304	7.25182	7.80475e-05	7.33987	-4.26533e-05
6.55306	-0.00101576	7.26866	0.000260159	7.3567	-4.89289e-05			6.54979	-0.000708344	7.26866	7.42536e-05	7.3567	-4.31955e-05
6.56885	-0.00102192	7.2855	0.000203496	7.37354	-4.95456e-05			6.56558	-0.000708384	7.28549	7.42158e-05	7.37354	-4.33958e-05
6.58464	-0.00101509	7.30233	0.000162337	7.39037	-4.97303e-05			6.58137	-0.000703777	7.30233	7.40226e-05	7.39037	-4.33615e-05
6.60043	-0.00101168	7.31916	0.000161438	7.40721	-4.96686e-05			6.59716	-0.00069917	7.31916	6.80511e-05	7.4072	-4.31018e-05
6.61622	-0.00101094	7.336	0.000181694	7.42404	-4.94133e-05			6.61295	-0.000693965	7.336	5.80367e-05	7.42404	-4.26272e-05
6.63201	-0.0010102	7.35283	0.00019856	7.44088	-4.89089e-05			6.62874	-0.000693072	7.35283	5.21002e-05	7.44087	-4.20415e-05
6.6478	-0.000992316	7.36967	0.000185013	7.45771	-4.81772e-05			6.64453	-0.000692179	7.36967	5.03945e-05	7.45771	-4.14668e-05
6.66359	-0.000992095	7.3865	0.000148562	7.47454	-4.73936e-05			6.66032	-0.000695273	7.3865	5.87153e-05	7.47454	-4.09165e-05
6.67938	-0.000991874	7.40334	0.000121977	7.49138	-4.67838e-05			6.67611	-0.000693471	7.40334	8.14793e-05	7.49138	-4.02761e-05
6.69517	-0.000994844	7.42017	0.000124068	7.50821	-4.6508e-05			6.69189	-0.000691669	7.42017	0.000105477	7.50821	-3.94133e-05
6.71096	-0.000981558	7.43701	0.000146864	7.52505	-4.6594e-05			6.70768	-0.000682282	7.437	0.000122068	7.52505	-3.83475e-05
6.72675	-0.000945044	7.45384	0.000167139	7.54188	-4.69301e-05			6.72347	-0.000672896	7.45384	0.000133654	7.54188	-3.73212e-05
6.74254	-0.0009281	7.47068	0.000188721	7.55872	-4.72879e-05			6.73926	-0.000665791	7.47067	0.000151992	7.55872	-3.66797e-05
6.75833	-0.000920324	7.48751	0.000240499	7.57555	-4.74183e-05			6.75505	-0.000661517	7.48751	0.000175088	7.57555	-3.66508e-05
6.77412	-0.000934559	7.50434	0.000325904	7.59239	-4.72596e-05			6.77084	-0.000659665	7.50434	0.000197529	7.59238	-3.71755e-05
6.78991	-0.000948793	7.52118	0.000393531	7.60922	-4.69716e-05			6.78663	-0.000659026	7.52118	0.00021373	7.60922	-3.79002e-05
6.8057	-0.00095589	7.53801	0.00044368	7.62606	-4.67264e-05			6.80242	-0.000658386	7.53801	0.000222043	7.62605	-3.84193e-05
6.82149	-0.000926551	7.55485	0.000464144	7.64289	-4.65245e-05			6.81821	-0.000658529	7.55485	0.000207295	7.64289	-3.86037e-05
6.83728	-0.000923251	7.57168	0.000470588	7.65973	-4.61921e-05			6.834	-0.000658672	7.57168	0.000196661	7.65972	-3.86257e-05
6.85307	-0.00092264	7.58852	0.000466848	7.67656	-4.56059e-05			6.84979	-0.000661514	7.58852	0.000177129	7.67656	-3.87062e-05
6.86886	-0.000922029	7.60535	0.000459761	7.69339	-4.48066e-05			6.86558	-0.000669309	7.60535	0.000154434	7.69339	-3.88909e-05
6.88465	-0.000916596	7.62219	0.000450306	7.71023	-4.38693e-05			6.88137	-0.000665637	7.62218	0.000161826	7.71023	-3.89916e-05
6.90044	-0.000902507	7.63902	0.000442289	7.72706	-4.2874e-05			6.89716	-0.000663981	7.63902	0.000170749	7.72706	-3.87622e-05
6.91623	-0.000902069	7.65586	0.000429644	7.7439	-4.19424e-05			6.91295	-0.000662325	7.65585	0.000177117	7.7439	-3.81745e-05
6.93202	-0.000901631	7.67269	0.000411664	7.76073	-4.11791e-05			6.92874	-0.000648161	7.67269	0.000180771	7.76073	-3.74281e-05
6.94781	-0.000884355	7.68952	0.000378508	7.77757	-4.06236e-05			6.94453	-0.000637104	7.68952	0.000177139	7.77756	-3.67066e-05
6.9636	-0.000864758	7.70636	0.000331739	7.7944	-4.02588e-05			6.96032	-0.000631571	7.70636	0.000161573	7.7944	-3.60099e-05
6.97939	-0.000861822	7.72319	0.000284136	7.81124	-4.00452e-05			6.97611	-0.000630099	7.72319	0.00015614	7.81123	-3.51986e-05
6.99518	-0.00086693	7.74003	0.000250962	7.82807	-3.99877e-05			6.9919	-0.000630658	7.74003	0.000159163	7.82807	-3.42065e-05
7.01097	-0.000872038	7.75686	0.000257369	7.84491	-4.01821e-05			7.00769	-0.000631217	7.75686	0.000166317	7.8449	-3.31575e-05
7.02676	-0.000871995	7.7737	0.000274598	7.86174	-4.06994e-05			7.02348	-0.000633227	7.7737	0.000172229	7.86174	-3.22586e-05
7.04255	-0.000867232	7.79053	0.000302701	7.87857	-4.13879e-05			7.03927	-0.000634713	7.79053	0.000176055	7.87857	-3.17145e-05
7.05834	-0.000861319	7.80737	0.000352627	7.89541	-4.1934e-05			7.05506	-0.000636199	7.80736	0.000170296	7.89541	-3.16906e-05
7.07413	-0.000841772	7.8242	0.000422544	7.91224	-4.2133e-05			7.07085	-0.000646072	7.8242	0.000156282	7.91224	-3.22191e-05
7.08992	-0.00083524	7.84104	0.000469036	7.92908	-4.19444e-05			7.08664	-0.000655739	7.84103	0.000136827	7.92908	-3.31901e-05
7.10571	-0.000828708	7.85787	0.000493398	7.94591	-4.1353e-05			7.10243	-0.000625144	7.85787	0.000122642	7.94591	-3.4424e-05
7.1215	-0.000824089	7.87471	0.000485397	7.96275	-4.03632e-05			7.11822	-0.000628452	7.8747	0.000112815	7.96275	-3.56931e-05
7.13729	-0.00081947	7.89154	0.000458691	7.97958	-3.91398e-05			7.13401	-0.00063176	7.89154	0.000105436	7.97958	-3.67578e-05
7.15308	-0.000808426	7.90837	0.000425531	7.99642	-3.80031e-05			7.1498	-0.000645938	7.90837	0.000102219	7.99641	-3.74502e-05
7.16887	-0.000769003	7.92521	0.000395688	8.01325	-3.72705e-05			7.16559	-0.000644295	7.92521	9.56366e-05	8.01325	-3.77475e-05
7.18466	-0.000765898	7.94204	0.00036778	8.03009	-3.71117e-05			7.18138	-0.000636805	7.94204	8.54215e-05	8.03008	-3.77488e-05
7.20045	-0.000767867	7.95888	0.000341225	8.04692	-3.74004e-05			7.19717	-0.000629315	7.95888	6.98152e-05	8.04692	-3.75663e-05
7.21624	-0.000769837	7.97571	0.000365281	8.06375	-3.77562e-05			7.21296	-0.000628751	7.97571	7.46884e-05	8.06375	-3.72856e-05
7.23203	-0.000777673	7.99255	0.00038799	8.08059	-3.78762e-05			7.22875	-0.000628186	7.99254	8.69381e-05	8.08059	-3.70125e-05
7.24782	-0.000788248	8.00938	0.000410281	8.09742	-3.7742e-05			7.24454	-0.000638574	8.00938	0.00010021	8.09742	-3.68784e-05
7.26361	-0.000746406	8.02622	0.00042573	8.11426	-3.74961e-05			7.26033	-0.000649176	8.02621	0.000109102	8.11426	-3.69816e-05
7.2794	-0.000725172	8.04305	0.000433424	8.13109	-3.72784e-05			7.27612	-0.000644128	8.04305	0.000113522	8.13109	-3.73212e-05
7.29519	-0.000725683	8.05989	0.000421808	8.14793	-3.72162e-05			7.29191	-0.000642021	8.05988	0.000107855	8.14793	-3.77968e-05
7.31098	-0.000726194	8.07672	0.000406755	8.16476	-3.74066e-05			7.3077	-0.000639914	8.07672	8.95556e-05	8.16476	-3.83086e-05
7.32677	-0.000720345	8.09355	0.000377338	8.1816	-3.78314e-05			7.32349	-0.000632547	8.09355	8.73623e-05	8.18159	-3.88357e-05
7.34256	-0.000702917	8.11039	0.000341974	8.19843	-3.84049e-05			7.33928	-0.000626295	8.11039	0.000102017	8.19843	-3.94132e-05
7.35835	-0.000707103	8.12722	0.000320613	8.21527	-3.91042e-05			7.35507	-0.00062913	8.12722	0.000123013	8.21526	-4.0071e-05
7.37414	-0.000711289	8.14406	0.000305009	8.2321	-3.99177e-05			7.37086	-0.000631965	8.14406	0.000142968	8.2321	-4.07627e-05
7.38993	-0.000722526	8.16089	0.000293227	8.24893	-4.0713e-05			7.38665	-0.000640987	8.16089	0.000152353	8.24893	-4.1347e-05
7.40572	-0.000718096	8.17773	0.00027558	8.26577	-4.12529e-05			7.40244	-0.000630543	8.17773	0.000160458	8.26577	-4.17222e-05
7.42151	-0.000680797	8.19456	0.00025038	8.2826	-4.13529e-05			7.41823	-0.000621705	8.19456	0.000223069	8.2826	-4.19529e-05
7.4373	-0.000672408	8.2114	0.000204665	8.29944	-4.10141e-05			7.43402	-0.000617624	8.21139	0.000281222	8.29944	-4.22053e-05
7.45309	-0.00066782	8.22823	0.000180682	8.31627	-4.03788e-05			7.44981	-0.000615922	8.22823	0.000311407	8.31627	-4.25987e-05
7.46888	-0.000667056	8.24507	0.000158389	8.33311	-3.96039e-05			7.4656	-0.000621067	8.24506	0.000314265	8.33311	-4.31432e-05
7.48467	-0.000666292	8.2619	0.000136707	8.34994	-3.88349e-05			7.48139	-0.000626213	8.2619	0.000272662	8.34994	-4.37754e-05
7.50046	-0.000637071	8.27873	0.000115797	8.36678	-3.82425e-05			7.49718	-0.000626471	8.27873	0.000221338	8.36677	-4.43704e-05
7.51625	-0.000647118	8.29557	0.000146211	8.38361	-3.8003e-05			7.51297	-0.00062673	8.29557	0.000182291	8.38361	-4.47032e-05
7.53204	-0.000657166	8.3124	0.000188207	8.40045	-3.81886e-05			7.52876	-0.000635992	8.3124	0.000153303	8.40044	-4.45151e-05
7.54783	-0.000679329	8.32924	0.000231454	8.41728	-3.86391e-05			7.54455	-0.000646523	8.32924	0.000130145	8.41728	-4.37363e-05
7.56362	-0.000669741	8.34607	0.000275193	8.43411	-3.90433e-05			7.56034	-0.000636472	8.34607	0.000124125	8.43411	-4.25971e-05
7.57941	-0.000622718	8.36291	0.000314308	8.45095	-3.92457e-05			7.57613	-0.000633523	8.36291	0.000124617	8.45095	-4.14445e-05
7.5952	-0.00060104	8.37974	0.000346201	8.46778	-3.93391e-05			7.59192	-0.00063214	8.37974	0.000127748	8.46778	-4.05184e-05
7.61099	-0.000591587	8.39658	0.000370187	8.48462	-3.94633e-05			7.60771	-0.000630758	8.39657	0.000133995	8.48462	-3.98908e-05
7.62678	-0.000599981	8.41341	0.000379226	8.50145	-3.96884e-05			7.6235	-0.00062458	8.41341	0.000147784	8.50145	-3.94651e-05
7.64257	-0.000608375	8.43025	0.000408531	8.51829	-4.00657e-05			7.63929	-0.000622773	8.43024	0.000155242	8.51829	-3.89974e-05
7.65836	-0.000594209	8.44708	0.000427795	8.53512	-4.06329e-05			7.65508	-0.000620967	8.44708	0.000157023	8.53512	-3.82431e-05
7.67415	-0.000590058	8.46391	0.000436356	8.55196	-4.12913e-05			7.67086	-0.000620602	8.46391	0.000152404	8.55195	-3.71669e-05
7.68994	-0.000585907	8.48075	0.000416649	8.56879	-4.17693e-05			7.68665	-0.000620237	8.48075	0.000141358	8.56879	-3.59403e-05
7.70573	-0.000581256	8.49758	0.00035359	8.58563	-4.1814e-05			7.70244	-0.000626248	8.49758	0.000118898	8.58562	-3.47608e-05
7.72152	-0.000567635	8.51442	0.000308587	8.60246	-4.14038e-05			7.71823	-0.000648932	8.51442	9.37828e-05	8.60246	-3.37636e-05
7.73731	-0.000560717	8.53125	0.000288259	8.61929	-4.07269e-05			7.73402	-0.000656067	8.53125	6.75825e-05	8.61929	-3.30419e-05
7.7531	-0.000553798	8.54809	0.000268929	8.63613	-3.9997e-05			7.74981	-0.000657704	8.54809	5.02926e-05	8.63613	-3.26514e-05
7.76889	-0.000550334	8.56492	0.000247285	8.65296	-3.93421e-05			7.7656	-0.000659342	8.56492	4.20592e-05	8.65296	-3.25995e-05
7.78468	-0.000533398	8.58176	0.000202197	8.6698	-3.88389e-05			7.78139	-0.000667423	8.58175	4.22087e-05	8.6698	-3.28802e-05
7.80047	-0.000516463	8.59859	0.00016817	8.68663	-3.85628e-05			7.79718	-0.000668091	8.59859	5.34086e-05	8.68663	-3.34659e-05
7.81626	-0.000500248	8.61543	0.00017114	8.70347	-3.8578e-05			7.81297	-0.000652518	8.61542	6.94334e-05	8.70347	-3.42285e-05
7.83205	-0.000492294	8.63226	0.000179857	8.7203	-3.89251e-05			7.82876	-0.000646236	8.63226	7.53571e-05	8.7203	-3.49915e-05
7.84784	-0.000488246	8.64909	0.000194757	8.73714	-3.96163e-05			7.84455	-0.000644264	8.64909	7.37471e-05	8.73713	-3.56621e-05
7.86363	-0.000484199	8.66593	0.000223371	8.75397	-4.05825e-05			7.86034	-0.000644447	8.66593	7.48048e-05	8.75397	-3.62225e-05
7.87942	-0.000479154	8.68276	0.000255581	8.77081	-4.1652e-05			7.87613	-0.00064463	8.68276	7.5044e-05	8.7708	-3.66827e-05
7.89521	-0.000451353	8.6996	0.000292101	8.78764	-4.26603e-05			7.89192	-0.000656409	8.6996	7.49737e-05	8.78764	-3.7115e-05
7.911	-0.000445934	8.71643	0.000341062	8.80448	-4.3582e-05			7.90771	-0.000661629	8.71643	7.73567e-05	8.80447	-3.76786e-05
7.92679	-0.000443486	8.73327	0.000392012	8.82131	-4.45211e-05			7.9235	-0.000666848	8.73327	7.85843e-05	8.82131	-3.85952e-05
7.94258	-0.00044143	8.7501	0.000414342	8.83814	-4.55761e-05			7.93929	-0.000683383	8.7501	7.83191e-05	8.83814	-4.0006e-05
7.95837	-0.000439666	8.76694	0.000413777	8.85498	-4.67311e-05			7.95508	-0.000673622	8.76693	7.42392e-05	8.85498	-4.16987e-05
7.97416	-0.000450361	8.78377	0.000407032	8.87181	-4.79001e-05			7.97087	-0.000663861	8.78377	7.67098e-05	8.87181	-4.31281e-05
7.98995	-0.000461055	8.80061	0.000384128	8.88865	-4.9034e-05			7.98666	-0.000665791	8.8006	8.15074e-05	8.88865	-4.38987e-05
8.00574	-0.000467156	8.81744	0.000354779	8.90548	-5.00955e-05			8.00245	-0.000667721	8.81744	9.53985e-05	8.90548	-4.4019e-05
8.02153	-0.000437765	8.83428	0.000374557	8.92232	-5.09881e-05			8.01824	-0.000674989	8.83427	0.000112593	8.92231	-4.36505e-05
8.03732	-0.000426736	8.85111	0.000400143	8.93915	-5.16347e-05			8.03403	-0.000676229	8.85111	0.000131979	8.93915	-4.2863e-05
8.05311	-0.000409574	8.86794	0.00042572	8.95599	-5.20647e-05			8.04982	-0.000659876	8.86794	0.00014799	8.95598	-4.16717e-05
8.0689	-0.000392413	8.88478	0.000450777	8.97282	-5.23431e-05			8.06561	-0.000652822	8.88478	0.000160337	8.97282	-4.01523e-05
8.08469	-0.000383343	8.90161	0.000471594	8.98966	-5.24886e-05			8.0814	-0.000645768	8.90161	0.000162674	8.98965	-3.8416e-05
8.10048	-0.000369494	8.91845	0.000485487	9.00649	-5.24553e-05			8.09719	-0.00064171	8.91845	0.000145654	9.00649	-3.6551e-05
8.11627	-0.00036748	8.93528	0.000463967	9.02332	-5.2093e-05			8.11298	-0.000642899	8.93528	0.000102904	9.02332	-3.46447e-05
8.13206	-0.000370503	8.95212	0.000387132	9.04016	-5.12101e-05			8.12877	-0.000644088	8.95211	7.12414e-05	9.04016	-3.28195e-05
8.14785	-0.000373525	8.96895	0.000316741	9.05699	-4.98164e-05			8.14456	-0.000651812	8.96895	8.10789e-05	9.05699	-3.12327e-05
8.16364	-0.000349746	8.98579	0.000294227	9.07383	-4.81511e-05			8.16035	-0.000677399	8.98578	9.0073e-05	9.07383	-3.00436e-05
8.17943	-0.000337716	9.00262	0.000339827	9.09066	-4.64179e-05			8.17614	-0.000675169	9.00262	9.75997e-05	9.09066	-2.93721e-05
8.19522	-0.0003396	9.01946	0.000380531	9.1075	-4.46788e-05			8.19193	-0.00066249	9.01945	0.000101443	9.10749	-2.9244e-05
8.21101	-0.000341484	9.03629	0.000416954	9.12433	-4.29691e-05			8.20772	-0.000653684	9.03629	8.77111e-05	9.12433	-2.95442e-05
8.2268	-0.000351784	9.05312	0.000449455	9.14117	-4.13565e-05			8.22351	-0.000653539	9.05312	9.10622e-05	9.14116	-3.00866e-05
8.24259	-0.000339772	9.06996	0.000475214	9.158	-3.9899e-05			8.2393	-0.000653394	9.06996	8.64543e-05	9.158	-3.07701e-05
8.25838	-0.000336577	9.08679	0.000469368	9.17484	-3.86138e-05			8.25509	-0.000653892	9.08679	7.36227e-05	9.17483	-3.16154e-05
8.27417	-0.000334753	9.10363	0.00043855	9.19167	-3.74634e-05			8.27088	-0.000635763	9.10363	4.75914e-05	9.19167	-3.26137e-05
8.28996	-0.000336885	9.12046	0.000403581	9.2085	-3.6337e-05			8.28667	-0.000639204	9.12046	4.40252e-05	9.2085	-3.35741e-05
8.30575	-0.000339018	9.1373	0.000352591	9.22534	-3.5066e-05			8.30246	-0.000642645	9.13729	5.96381e-05	9.22534	-3.41762e-05
8.32154	-0.000311454	9.15413	0.000291513	9.24217	-3.35072e-05			8.31825	-0.000651751	9.15413	8.91551e-05	9.24217	-3.41695e-05
8.33733	-0.000301377	9.17097	0.000255596	9.25901	-3.16581e-05			8.33404	-0.000638419	9.17096	0.000120554	9.25901	-3.355e-05
8.35312	-0.000296396	9.1878	0.000236393	9.27584	-2.9712e-05			8.34983	-0.000632165	9.1878	0.000144811	9.27584	-3.2574e-05
8.36891	-0.000303913	9.20464	0.00022458	9.29268	-2.79614e-05			8.36562	-0.000643319	9.20463	0.000161747	9.29267	-3.15656e-05
8.3847	-0.00031143	9.22147	0.00021981	9.30951	-2.65787e-05			8.38141	-0.000654474	9.22147	0.000161948	9.30951	-3.07093e-05
8.40049	-0.000292296	9.2383	0.000226252	9.32635	-2.55012e-05			8.3972	-0.000619221	9.2383	0.000138391	9.32634	-3.00324e-05
8.41628	-0.00028022	9.25514	0.000244442	9.34318	-2.45408e-05			8.41299	-0.000588518	9.25514	0.000123554	9.34318	-2.95077e-05
8.43207	-0.000276002	9.27197	0.00027098	9.36002	-2.35604e-05			8.42878	-0.000592246	9.27197	0.000129055	9.36001	-2.91094e-05
8.44786	-0.000291684	9.28881	0.000290349	9.37685	-2.25555e-05			8.44457	-0.000595975	9.28881	0.000136068	9.37685	-2.88006e-05
8.46365	-0.000307365	9.30564	0.000301344	9.39368	-2.1614e-05			8.46036	-0.000614344	9.30564	0.000141944	9.39368	-2.85307e-05
8.47944	-0.000317319	9.32248	0.000290357	9.41052	-2.08456e-05			8.47615	-0.000612798	9.32247	0.000146043	9.41052	-2.82692e-05
8.49523	-0.000264227	9.33931	0.000277365	9.42735	-2.03736e-05			8.49194	-0.000597902	9.33931	0.000141334	9.42735	-2.8053e-05
8.51102	-0.000258529	9.35615	0.000261794	9.44419	-2.0319e-05			8.50773	-0.000590146	9.35614	0.000122047	9.44419	-2.79882e-05
8.52681	-0.000258172	9.37298	0.000236287	9.46102	-2.06663e-05			8.52352	-0.000596382	9.37298	0.000103145	9.46102	-2.81902e-05
8.5426	-0.000257815	9.38982	0.000193276	9.47786	-2.11584e-05			8.53931	-0.000602618	9.38981	8.41879e-05	9.47786	-2.8749e-05
8.55839	-0.000301737	9.40665	0.000133202	9.49469	-2.14757e-05			8.5551	-0.000599326	9.40665	6.24591e-05	9.49469	-2.97007e-05
8.57418	-0.000307775	9.42348	0.000105911	9.51153	-2.1531e-05			8.57089	-0.000592226	9.42348	4.38447e-05	9.51152	-3.08984e-05
8.58997	-0.000285459	9.44032	9.25171e-05	9.52836	-2.15146e-05			8.58668	-0.000593549	9.44032	4.86632e-05	9.52836	-3.1917e-05
8.60576	-0.000277403	9.45715	8.0139e-05	9.5452	-2.17282e-05			8.60247	-0.000594872	9.45715	4.99997e-05	9.54519	-3.22847e-05
8.62155	-0.000254125	9.47399	5.39961e-05	9.56203	-2.2383e-05			8.61826	-0.000600062	9.47399	4.78691e-05	9.56203	-3.18939e-05
8.63734	-0.00024691	9.49082	1.80176e-05	9.57886	-2.34294e-05			8.63404	-0.000574068	9.49082	4.11477e-05	9.57886	-3.10908e-05
8.65313	-0.000231489	9.50766	-8.93935e-06	9.5957	-2.45999e-05			8.64983	-0.000555477	9.50765	4.45559e-05	9.5957	-3.03672e-05
8.66892	-0.000220746	9.52449	-1.86367e-05	9.61253	-2.56163e-05			8.66562	-0.000550526	9.52449	4.91165e-05	9.61253	-3.00924e-05
8.68471	-0.000218615	9.54133	-1.04272e-05	9.62937	-2.62626e-05			8.68141	-0.000550252	9.54132	5.16673e-05	9.62937	-3.04452e-05
8.7005	-0.00021683	9.55816	3.21126e-05	9.6462	-2.63921e-05			8.6972	-0.000549978	9.55816	5.50506e-05	9.6462	-3.13519e-05
8.71629	-0.000215045	9.575	7.1986e-05	9.66304	-2.60291e-05			8.71299	-0.000528394	9.57499	7.78801e-05	9.66304	-3.2462e-05
8.73208	-0.000211239	9.59183	0.000109897	9.67987	-2.54038e-05			8.72878	-0.00052692	9.59183	0.000105536	9.67987	-3.33154e-05
8.74787	-0.00020863	9.60866	0.000146563	9.69671	-2.48038e-05			8.74457	-0.000528814	9.60866	0.000131729	9.6967	-3.36455e-05
8.76366	-0.000206021	9.6255	0.000164494	9.71354	-2.44155e-05			8.76036	-0.000530708	9.6255	0.000153996	9.71354	-3.35547e-05
8.77945	-0.000196123	9.64233	0.000167378	9.73038	-2.42753e-05			8.77615	-0.000539385	9.64233	0.000170402	9.73037	-3.33168e-05
8.79524	-0.000195632	9.65917	0.000166606	9.74721	-2.43319e-05			8.79194	-0.000526819	9.65917	0.000168421	9.74721	-3.30365e-05
8.81103	-0.000195141	9.676	0.000161963	9.76405	-2.45289e-05			8.80773	-0.000510096	9.676	0.000192853	9.76404	-3.25838e-05
8.82682	-0.000204057	9.69284	0.000149029	9.78088	-2.47989e-05			8.82352	-0.000493374	9.69284	0.000206109	9.78088	-3.18007e-05
8.84261	-0.000192922	9.70967	0.000136144	9.79771	-2.50324e-05			8.83931	-0.000490558	9.70967	0.000208057	9.79771	-3.06586e-05
8.8584	-0.000179248	9.72651	0.000143774	9.81455	-2.5085e-05			8.8551	-0.000485595	9.7265	0.000188855	9.81455	-2.9248e-05
8.87419	-0.000174037	9.74334	0.000162862	9.83138	-2.47822e-05			8.87089	-0.000480631	9.74334	0.000165251	9.83138	-2.77377e-05
8.88998	-0.000175722	9.76018	0.000179778	9.84822	-2.3987e-05			8.88668	-0.000477277	9.76017	0.00016048	9.84822	-2.63315e-05
8.90577	-0.000177406	9.77701	0.000176659	9.86505	-2.27512e-05			8.90247	-0.000482902	9.77701	0.000153051	9.86505	-2.52278e-05
8.92156	-0.000187909	9.79385	0.000156364	9.88189	-2.13047e-05			8.91826	-0.000488526	9.79384	0.000140515	9.88188	-2.46098e-05
8.93735	-0.000177287	9.81068	0.000132977	9.89872	-1.98758e-05			8.93405	-0.000481421	9.81068	0.000104897	9.89872	-2.45736e-05
8.95314	-0.000172256	9.82751	0.00017919	9.91556	-1.86147e-05			8.94984	-0.000462696	9.82751	7.70058e-05	9.91555	-2.50693e-05
8.96893	-0.000173873	9.84435	0.000220699	9.93239	-1.76261e-05			8.96563	-0.000431869	9.84435	6.84462e-05	9.93239	-2.5958e-05
8.98472	-0.00017549	9.86118	0.000250626	9.94923	-1.69645e-05			8.98142	-0.000429587	9.86118	6.12651e-05	9.94922	-2.69998e-05
9.00051	-0.000177405	9.87802	0.000272248	9.96606	-1.65437e-05			8.99721	-0.000428198	9.87802	4.81409e-05	9.96606	-2.77303e-05
9.0163	-0.00017932	9.89485	0.000302557	9.98289	-1.61091e-05			9.013	-0.00042681	9.89485	3.0367e-05	9.98289	-2.76156e-05
9.03209	-0.000172012	9.91169	0.000352655	9.99973	-1.54575e-05			9.02879	-0.000402206	9.91168	1.23642e-05	9.99973	-2.65051e-05
9.04788	-0.000168921	9.92852	0.000387312	10.0166	-1.46796e-05			9.04458	-0.000400188	9.92852	-5.20819e-06	10.0166	-2.47678e-05
9.06367	-0.00016583	9.94536	0.000407302	10.0334	-1.40715e-05			9.06037	-0.000399037	9.94535	-1.33789e-05	10.0334	-2.29584e-05
9.07946	-0.000120085	9.96219	0.000412372	10.0502	-1.3878e-05			9.07616	-0.000397886	9.96219	1.5211e-05	10.0502	-2.14953e-05
9.09525	-0.000115471	9.97903	0.000462524	10.0671	-1.4104e-05			9.09195	-0.000367759	9.97902	4.81522e-05	10.0671	-2.05543e-05
9.11104	-0.000112443	9.99586	0.000524423	10.0839	-1.44481e-05			9.10774	-0.000362939	9.99586	7.72166e-05	10.0839	-2.00887e-05
9.12683	-0.00012035	10.0127	0.000576107	10.1007	-1.44422e-05			9.12353	-0.00036103	10.0127	8.95757e-05	10.1007	-1.99626e-05
9.14262	-0.000128257	10.0295	0.000600977	10.1176	-1.37365e-05			9.13932	-0.000361899	10.0295	8.855e-05	10.1176	-2.00489e-05
9.15841	-0.00012678	10.0464	0.000596983	10.1344	-1.23395e-05			9.15511	-0.000362767	10.0464	8.46763e-05	10.1344	-2.01667e-05
9.1742	-0.000123483	10.0632	0.000539316	10.1512	-1.06371e-05			9.1709	-0.000353731	10.0632	7.61468e-05	10.1512	-2.01103e-05
9.18999	-0.000121636	10.08	0.000549898	10.1681	-9.13093e-06			9.18669	-0.000353127	10.08	5.11201e-05	10.1681	-1.98469e-05
9.20578	-0.000119788	10.0969	0.000572257	10.1849	-8.13702e-06			9.20248	-0.000352523	10.0969	4.83639e-05	10.1849	-1.95208e-05
9.22158	-0.000113268	10.1137	0.00058959	10.2017	-7.62927e-06			9.21827	-0.000345831	10.1137	6.44639e-05	10.2017	-1.91877e-05
9.23737	-8.77945e-05	10.1305	0.000573489	10.2186	-7.26782e-06			9.23406	-0.000341176	10.1305	9.45057e-05	10.2186	-1.86575e-05
9.25316	-8.23221e-05	10.1474	0.00053118	10.2354	-6.72129e-06			9.24985	-0.000336521	10.1474	0.000122373	10.2354	-1.76761e-05
9.26895	-8.81507e-05	10.1642	0.000487658	10.2522	-5.96787e-06			9.26564	-0.000318872	10.1642	0.000130717	10.2522	-1.62122e-05
9.28474	-9.39793e-05	10.181	0.000438019	10.2691	-5.19344e-06			9.28143	-0.000311447	10.181	0.000124755	10.2691	-1.448e-05
9.30053	-8.68239e-05	10.1979	0.000366178	10.2859	-4.55318e-06			9.29722	-0.000304022	10.1979	0.000126081	10.2859	-1.27557e-05
9.31632	-8.44704e-05	10.2147	0.000306912	10.3028	-4.11931e-06			9.31301	-0.000298602	10.2147	0.0001265	10.3027	-1.1283e-05
9.33211	-7.9056e-05	10.2315	0.000281111	10.3196	-3.93371e-06			9.3288	-0.000295628	10.2315	0.000125385	10.3196	-1.02591e-05
9.3479	-8.1033e-05	10.2484	0.000262143	10.3364	-3.99176e-06			9.34459	-0.000293877	10.2484	0.000116793	10.3364	-9.75413e-06
9.36369	-8.30099e-05	10.2652	0.000245904	10.3533	-4.17435e-06			9.36038	-0.000292125	10.2652	9.7703e-05	10.3533	-9.66396e-06
9.37948	-8.07215e-05	10.282	0.000232952	10.3701	-4.31529e-06			9.37617	-0.000277744	10.282	5.83412e-05	10.3701	-9.82185e-06
9.39527	-7.00117e-05	10.2989	0.000229339	10.3869	-4.3544e-06			9.39196	-0.000269942	10.2989	1.69409e-05	10.3869	-1.00966e-05
9.41106	-5.16501e-05	10.3157	0.000225854	10.4038	-4.39474e-06			9.40775	-0.00026214	10.3157	8.9961e-06	10.4038	-1.03771e-05
9.42685	-3.70886e-05	10.3326	0.000203622	10.4206	-4.63438e-06			9.42354	-0.000255253	10.3325	3.44364e-05	10.4206	-1.06211e-05
9.44264	-3.73135e-05	10.3494	0.000176333	10.4374	-5.16748e-06			9.43933	-0.000248366	10.3494	5.85657e-05	10.4374	-1.0969e-05
9.45843	-3.75384e-05	10.3662	0.000223784	10.4543	-5.81236e-06			9.45512	-0.000241879	10.3662	9.23215e-05	10.4543	-1.16953e-05
9.47422	-3.72378e-05	10.3831	0.000268322	10.4711	-6.24139e-06			9.47091	-0.0002386	10.3831	0.000117955	10.4711	-1.29228e-05
9.49001	-4.47452e-05	10.3999	0.000306347	10.4879	-6.34557e-06			9.4867	-0.000240033	10.3999	0.000133357	10.4879	-1.43487e-05
9.5058	-5.22526e-05	10.4167	0.00033632	10.5048	-6.33321e-06			9.50249	-0.000241465	10.4167	0.000119629	10.5048	-1.5384e-05
9.52159	-8.16143e-05	10.4336	0.000345702	10.5216	-6.48687e-06			9.51828	-0.000247609	10.4336	0.00011775	10.5216	-1.56753e-05
9.53738	-4.48467e-05	10.4504	0.000375029	10.5384	-6.97408e-06			9.53407	-0.000247103	10.4504	0.000123013	10.5384	-1.53309e-05
9.55317	-1.96452e-05	10.4672	0.000397902	10.5553	-7.81375e-06			9.54986	-0.000233467	10.4672	0.000119479	10.5553	-1.46318e-05
9.56896	-2.44746e-05	10.4841	0.000394055	10.5721	-8.88906e-06			9.56565	-0.000215703	10.4841	0.000109774	10.5721	-1.38311e-05
9.58475	-2.9304e-05	10.5009	0.000368143	10.5889	-9.99999e-06			9.58144	-0.00021214	10.5009	0.000105665	10.5889	-1.31915e-05
9.60054	-4.52011e-05	10.5177	0.000329961	10.6058	-1.09839e-05			9.59723	-0.000208576	10.5177	0.000100864	10.6058	-1.29508e-05
9.61633	-2.20497e-05	10.5346	0.00027022	10.6226	-1.17715e-05			9.61301	-0.000164895	10.5346	8.58451e-05	10.6226	-1.31642e-05
9.63212	-1.54328e-05	10.5514	0.000221589	10.6394	-1.22758e-05			9.6288	-0.000164075	10.5514	6.42411e-05	10.6394	-1.35815e-05
9.64791	-8.81585e-06	10.5682	0.000212671	10.6563	-1.22948e-05			9.64459	-0.000163256	10.5682	5.51327e-05	10.6563	-1.3796e-05
9.6637	-6.37498e-07	10.5851	0.000210398	10.6731	-1.1646e-05			9.66038	-0.000171912	10.5851	5.73187e-05	10.6731	-1.35784e-05
9.67949	2.32422e-05	10.6019	0.000212304	10.6899	-1.0399e-05			9.67617	-0.000188282	10.6019	5.08578e-05	10.6899	-1.29395e-05
9.69528	2.81181e-05	10.6187	0.00023019	10.7068	-8.85699e-06			9.69196	-0.000202651	10.6187	3.59222e-05	10.7068	-1.19309e-05
9.71107	3.12721e-05	10.6356	0.000259505	10.7236	-7.33848e-06			9.70775	-0.000167459	10.6356	7.27409e-06	10.7236	-1.05555e-05
9.72686	2.86216e-05	10.6524	0.000279806	10.7404	-6.05866e-06			9.72354	-0.000148402	10.6524	-2.30746e-05	10.7404	-8.88217e-06
9.74265	2.59711e-05	10.6692	0.000289571	10.7573	-5.14049e-06			9.73933	-0.000142169	10.6692	-5.41112e-05	10.7573	-7.15492e-06
9.75844	1.33745e-05	10.6861	0.000270006	10.7741	-4.66013e-06			9.75512	-0.000139503	10.6861	-8.53292e-05	10.7741	-5.69652e-06
9.77423	2.96819e-05	10.7029	0.000235988	10.791	-4.66668e-06			9.77091	-0.000138621	10.7029	-0.000100978	10.791	-4.72247e-06
9.79002	4.4907e-05	10.7197	0.000204711	10.8078	-5.15808e-06			9.7867	-0.000137739	10.7197	-0.000100152	10.8078	-4.23933e-06
9.80581	4.69689e-05	10.7366	0.000174642	10.8246	-6.02959e-06			9.80249	-0.000141548	10.7366	-6.66025e-05	10.8246	-4.03715e-06
9.8216	4.87983e-05	10.7534	0.000140052	10.8415	-7.06502e-06			9.81828	-0.00014398	10.7534	-2.01658e-05	10.8415	-3.82444e-06
9.83739	4.32827e-05	10.7702	0.000125559	10.8583	-8.00569e-06			9.83407	-0.000146941	10.7702	2.40465e-05	10.8583	-3.42872e-06
9.85318	3.77671e-05	10.7871	0.00011849	10.8751	-8.65633e-06			9.84986	-0.00013346	10.7871	2.88824e-05	10.8751	-2.88257e-06
9.86897	4.63561e-05	10.8039	0.000127244	10.892	-8.99196e-06			9.86565	-0.000129525	10.8039	4.22129e-06	10.892	-2.35344e-06
9.88476	4.95545e-05	10.8208	0.000212337	10.9088	-9.09565e-06			9.88144	-0.000115521	10.8208	-9.63056e-06	10.9088	-2.03509e-06
9.90055	5.27529e-05	10.8376	0.000277692	10.9256	-8.93966e-06			9.89723	-0.000110075	10.8376	-1.42888e-05	10.9256	-2.06372e-06
9.91634	7.68283e-05	10.8544	0.000323012	10.9425	-8.38209e-06			9.91302	-9.76242e-05	10.8544	-1.17323e-05	10.9425	-2.41746e-06
9.93213	9.40645e-05	10.8713	0.000331567	10.9593	-7.42487e-06			9.92881	-9.03609e-05	10.8713	-9.45151e-06	10.9593	-2.89086e-06
9.94792	0.000103389	10.8881	0.000335455	10.9761	-6.28838e-06			9.9446	-8.87856e-05	10.8881	-1.21218e-05	10.9761	-3.16647e-06
9.96371	9.23656e-05	10.9049	0.000334613	10.993	-5.20459e-06			9.96039	-9.12819e-05	10.9049	-1.86081e-05	10.993	-2.95081e-06
9.9795	8.13422e-05	10.9218	0.000323272	11.0098	-4.27636e-06			9.97618	-9.37782e-05	10.9218	-2.46797e-05	11.0098	-2.16035e-06
9.99529	6.39367e-05	10.9386	0.000296003	11.0266	-3.49398e-06			9.99197	-8.78715e-05	10.9386	-3.14891e-05	11.0266	-9.66283e-07
10.0111	7.66191e-05	10.9554	0.000261904	11.0435	-2.82406e-06			10.0078	-7.43899e-05	10.9554	-4.39889e-05	11.0435	3.57339e-07
10.0269	0.000110749	10.9723	0.000233301	11.0603	-2.31695e-06			10.0236	-6.21915e-05	10.9723	-3.30257e-05	11.0603	1.58892e-06
10.0427	0.000113764	10.9891	0.000204868	11.0771	-2.13583e-06			10.0393	-6.42009e-05	10.9891	-1.30896e-07	11.0771	2.59065e-06
10.0584	0.000116778	11.0059	0.00017704	11.094	-2.39781e-06			10.0551	-6.62103e-05	11.0059	3.00547e-05	11.094	3.2668e-06
10.0742	0.00013318	11.0228	0.000152922	11.1108	-2.93563e-06			10.0709	-7.30356e-05	11.0228	6.12214e-05	11.1108	3.54031e-06
10.09	0.000133037	11.0396	0.000130363	11.1276	-3.3721e-06			10.0867	-7.76317e-05	11.0396	8.60599e-05	11.1276	3.37595e-06
10.1058	0.000132894	11.0564	0.00010716	11.1445	-3.48728e-06			10.1025	-6.86307e-05	11.0564	0.000104614	11.1445	2.81361e-06
10.1216	0.00012651	11.0733	6.9619e-05	11.1613	-3.34686e-06			10.1183	-5.96297e-05	11.0733	0.000109306	11.1613	1.97454e-06
10.1374	0.000110792	11.0901	3.44091e-05	11.1781	-3.13136e-06			10.1341	-4.89402e-05	11.0901	8.71457e-05	11.1781	1.03218e-06
10.1532	0.000104546	11.1069	6.51988e-07	11.195	-2.99621e-06			10.1499	-4.27954e-05	11.1069	5.75247e-05	11.195	1.81481e-07
10.169	9.69188e-05	11.1238	-3.46276e-05	11.2118	-3.04905e-06			10.1657	-3.43664e-05	11.1238	3.33698e-05	11.2118	-3.77728e-07
10.1848	9.80347e-05	11.1406	-5.25026e-05	11.2287	-3.3618e-06			10.1814	-3.63629e-05	11.1406	1.24954e-05	11.2286	-5.20118e-07
10.2006	8.67332e-05	11.1574	-1.93788e-05	11.2455	-3.99552e-06			10.1972	-3.83593e-05	11.1574	-3.3944e-06	11.2455	-2.9089e-07
10.2163	0.000107406	11.1743	3.74838e-05	11.2623	-4.96239e-06			10.213	-4.86372e-05	11.1743	1.10598e-07	11.2623	1.42e-07
10.2321	0.000114457	11.1911	9.37704e-05	11.2792	-6.05648e-06			10.2288	-3.41171e-05	11.1911	6.79706e-06	11.2792	6.13845e-07
10.2479	0.000122179	11.2079	0.000135999	11.296	-6.90299e-06			10.2446	-3.63835e-05	11.2079	1.22038e-05	11.296	1.00416e-06
10.2637	0.000124506	11.2248	0.000168568	11.3128	-7.35605e-06			10.2604	-3.865e-05	11.2248	1.47614e-05	11.3128	1.22039e-06
10.2795	0.000110408	11.2416	0.000211593	11.3297	-7.61698e-06			10.2762	-5.14604e-05	11.2416	1.46786e-06	11.3297	1.21822e-06
10.2953	9.63095e-05	11.2585	0.000254854	11.3465	-7.88046e-06			10.292	-5.77728e-05	11.2584	-2.30343e-05	11.3465	1.02073e-06
10.3111	7.8952e-05	11.2753	0.000289353	11.3633	-8.03682e-06			10.3078	-4.30444e-05	11.2753	-4.50892e-05	11.3633	6.79578e-07
10.3269	7.54822e-05	11.2921	0.000315763	11.3802	-7.75225e-06			10.3236	-3.69021e-05	11.2921	-6.65958e-05	11.3802	2.42852e-07
10.3427	7.20123e-05	11.309	0.000331058	11.397	-6.79989e-06			10.3393	-3.57266e-05	11.309	-8.7464e-05	11.397	-2.20601e-07
10.3585	5.07806e-05	11.3258	0.000336075	11.4138	-5.2687e-06			10.3551	-3.4551e-05	11.3258	-0.000106094	11.4138	-6.08493e-07
10.3742	9.36193e-05	11.3426	0.000328404	11.4307	-3.48931e-06			10.3709	-2.49805e-05	11.3426	-0.000119929	11.4307	-8.18113e-07
10.39	9.5508e-05	11.3595	0.000319422	11.4475	-1.85279e-06			10.3867	-1.30696e-05	11.3595	-0.000131462	11.4475	-8.06077e-07
10.4058	9.36847e-05	11.3763	0.000307081	11.4643	-7.29996e-07			10.4025	-9.61147e-06	11.3763	-0.000138558	11.4643	-6.11157e-07
10.4216	9.18614e-05	11.3931	0.000276906	11.4812	-3.96759e-07			10.4183	-9.12622e-06	11.3931	-0.000124272	11.4812	-2.91617e-07
10.4374	7.48662e-05	11.41	0.000250953	11.498	-7.41363e-07			10.4341	-8.64098e-06	11.41	-0.00010334	11.498	1.3595e-07
10.4532	7.56962e-05	11.4268	0.000225891	11.5148	-1.13179e-06			10.4499	7.54282e-06	11.4268	-7.67054e-05	11.5148	6.52772e-07
10.469	7.65263e-05	11.4436	0.000201824	11.5317	-8.57989e-07			10.4657	9.52511e-06	11.4436	-4.70231e-05	11.5317	1.17528e-06
10.4848	7.04858e-05	11.4605	0.000181334	11.5485	3.08344e-07			10.4815	1.09083e-05	11.4605	-2.58109e-05	11.5485	1.58108e-06
10.5006	3.99143e-05	11.4773	0.000171188	11.5653	2.06574e-06			10.4972	1.22915e-05	11.4773	-1.43602e-05	11.5653	1.81966e-06
10.5164	2.27338e-05	11.4941	0.000162141	11.5822	3.93056e-06			10.513	1.58726e-05	11.4941	-2.65435e-05	11.5822	2.00605e-06
10.5321	2.13898e-05	11.511	0.000150342	11.599	5.49899e-06			10.5288	2.1399e-05	11.511	-2.92712e-05	11.599	2.32646e-06
10.5479	4.75995e-05	11.5278	0.000144855	11.6158	6.51981e-06			10.5446	1.93637e-05	11.5278	-1.76961e-05	11.6158	2.83606e-06
10.5637	6.46493e-05	11.5446	0.000204754	11.6327	6.9541e-06			10.5604	1.73285e-05	11.5446	-2.7444e-06	11.6327	3.41092e-06
10.5795	6.83458e-05	11.5615	0.000256455	11.6495	7.02204e-06			10.5762	3.19364e-06	11.5615	1.44217e-05	11.6495	3.84827e-06
10.5953	6.55601e-05	11.5783	0.000300541	11.6664	7.02345e-06			10.592	-1.33927e-05	11.5783	3.52572e-05	11.6663	3.99988e-06
10.6111	6.27743e-05	11.5951	0.000332824	11.6832	7.06059e-06			10.6078	1.0746e-05	11.5951	7.21589e-05	11.6832	3.89235e-06
10.6269	6.00867e-05	11.612	0.000344974	11.7	7.02065e-06			10.6236	6.60691e-06	11.612	0.000115327	11.7	3.72702e-06
10.6427	5.7399e-05	11.6288	0.000337921	11.7169	6.73785e-06			10.6394	2.46782e-06	11.6288	0.000161883	11.7169	3.69015e-06
10.6585	3.55089e-05	11.6456	0.000303866	11.7337	6.14305e-06			10.6551	-8.41351e-06	11.6456	0.000259208	11.7337	3.81009e-06
10.6743	2.43336e-05	11.6625	0.000272012	11.7505	5.36358e-06			10.6709	-4.31227e-06	11.6625	0.000338538	11.7505	4.03488e-06
10.69	3.53898e-05	11.6793	0.000241456	11.7674	4.67067e-06			10.6867	-2.59224e-06	11.6793	0.000397985	11.7674	4.34665e-06
10.7058	3.61691e-05	11.6962	0.000205405	11.7842	4.30357e-06			10.7025	-8.72198e-07	11.6961	0.000401993	11.7842	4.79538e-06
10.7216	3.69485e-05	11.713	0.000150595	11.801	4.33961e-06			10.7183	5.37668e-07	11.713	0.000328887	11.801	5.47594e-06
10.7374	3.57225e-05	11.7298	9.38008e-05	11.8179	4.64059e-06			10.7341	1.22882e-06	11.7298	0.000249376	11.8179	6.43534e-06
10.7532	2.53357e-05	11.7467	8.07107e-05	11.8347	4.93468e-06			10.7499	1.91997e-06	11.7467	0.000194523	11.8347	7.56481e-06
10.769	2.52952e-05	11.7635	8.31754e-05	11.8515	4.98044e-06			10.7657	1.00753e-05	11.7635	0.000161261	11.8515	8.64053e-06
10.7848	1.55327e-05	11.7803	8.43468e-05	11.8684	4.63877e-06			10.7815	1.20619e-05	11.7803	0.000148307	11.8684	9.46745e-06
10.8006	-1.35385e-05	11.7972	6.89393e-05	11.8852	3.87119e-06			10.7973	1.32589e-05	11.7972	0.000152583	11.8852	9.96238e-06
10.8164	-3.94855e-06	11.814	4.05371e-05	11.902	2.73243e-06			10.813	8.92257e-06	11.814	0.000170313	11.902	1.01663e-05
10.8322	-4.86719e-07	11.8308	1.4931e-05	11.9189	1.35053e-06			10.8288	4.58624e-06	11.8308	0.000188066	11.9189	1.01674e-05
10.8479	8.56368e-07	11.8477	1.45987e-05	11.9357	-4.83095e-08			10.8446	-9.90969e-06	11.8477	0.000205227	11.9357	9.98302e-06
10.8637	2.19945e-06	11.8645	1.49067e-05	11.9525	-1.15331e-06			10.8604	-8.09231e-06	11.8645	0.000217071	11.9525	9.54233e-06
10.8795	-1.21662e-05	11.8813	5.76568e-06	11.9694	-1.79516e-06			10.8762	-2.91741e-06	11.8813	0.000222594	11.9694	8.78515e-06
10.8953	-1.1999e-05	11.8982	-1.19774e-05	11.9862	-2.15788e-06			10.892	7.79729e-06	11.8982	0.000210511	11.9862	7.78304e-06
10.9111	-7.8775e-06	11.915	-3.7746e-05	12.003	-2.60214e-06			10.9078	1.25539e-05	11.915	0.000193602	12.003	6.7601e-06
10.9269	-1.22095e-05	11.9318	-5.05721e-05	12.0199	-3.28388e-06			10.9236	1.40114e-05	11.9318	0.000180693	12.0199	5.93381e-06
10.9427	-1.65414e-05	11.9487	-5.92047e-05	12.0367	-3.97695e-06			10.9394	1.24577e-05	11.9487	0.000163586	12.0367	5.34454e-06
10.9585	-2.93268e-05	11.9655	-6.33471e-05	12.0535	-4.29921e-06			10.9552	1.09039e-05	11.9655	0.000145433	12.0535	4.9233e-06
10.9743	-5.56954e-05	11.9823	-5.7017e-05	12.0704	-4.11902e-06			10.9709	2.38519e-06	11.9823	0.000145031	12.0704	4.68337e-06
10.9901	-5.8044e-05	11.9992	-4.31758e-05	12.0872	-3.60817e-06			10.9867	2.14647e-06	11.9992	0.00014621	12.0872	4.74965e-06
11.0058	-5.65729e-05	12.016	-2.76646e-05	12.104	-2.97973e-06			11.0025	1.90774e-06	12.016	0.000141928	12.104	5.19363e-06
11.0216	-5.34877e-05	12.0328	-9.60303e-06	12.1209	-2.37193e-06			11.0183	3.31696e-08	12.0328	0.000133913	12.1209	5.92725e-06
11.0374	-6.07816e-05	12.0497	1.80515e-05	12.1377	-1.87953e-06			11.0341	-7.50368e-06	12.0497	0.000129797	12.1377	6.77877e-06
11.0532	-6.80755e-05	12.0665	4.29513e-05	12.1546	-1.54529e-06			11.0499	-1.19266e-05	12.0665	0.000123128	12.1545	7.63502e-06
11.069	-8.20381e-05	12.0833	5.44753e-05	12.1714	-1.35319e-06			11.0657	-1.63494e-05	12.0833	0.000115136	12.1714	8.54218e-06
11.0848	-0.000103201	12.1002	5.59289e-05	12.1882	-1.2823e-06			11.0815	-1.53257e-05	12.1002	0.000113054	12.1882	9.6472e-06
11.1006	-0.000101671	12.117	6.05731e-05	12.2051	-1.3565e-06			11.0973	-1.65986e-05	12.117	0.000115482	12.2051	1.10012e-05
11.1164	-0.000107739	12.1338	6.69804e-05	12.2219	-1.63776e-06			11.113	-1.78715e-05	12.1338	0.000116978	12.2219	1.25258e-05
11.1322	-0.00010547	12.1507	6.58058e-05	12.2387	-2.16813e-06			11.1288	-2.56497e-05	12.1507	0.000115422	12.2387	1.41298e-05
11.148	-0.000105688	12.1675	6.08102e-05	12.2556	-2.90495e-06			11.1446	-2.703e-05	12.1675	9.89313e-05	12.2556	1.56906e-05
11.1637	-0.000105906	12.1844	7.13645e-05	12.2724	-3.74001e-06			11.1604	-2.0822e-05	12.1843	0.000109666	12.2724	1.70185e-05
11.1795	-0.000152854	12.2012	7.43405e-05	12.2892	-4.57669e-06			11.1762	-1.84391e-05	12.2012	0.000130752	12.2892	1.79344e-05
11.1953	-0.00015499	12.218	6.87205e-05	12.3061	-5.32164e-06			11.192	-1.60562e-05	12.218	0.000158642	12.3061	1.83504e-05
11.2111	-0.000144306	12.2349	4.36329e-05	12.3229	-5.80814e-06			11.2078	2.20491e-06	12.2349	0.000175399	12.3229	1.8294e-05
11.2269	-0.000146187	12.2517	3.19857e-05	12.3397	-5.88716e-06			11.2236	4.98842e-06	12.2517	0.000181083	12.3397	1.785e-05
11.2427	-0.000148067	12.2685	3.15701e-05	12.3566	-5.66113e-06			11.2394	3.85914e-06	12.2685	0.000165678	12.3566	1.70458e-05
11.2585	-0.000155432	12.2854	3.76211e-05	12.3734	-5.48371e-06			11.2552	2.72987e-06	12.2854	0.000131606	12.3734	1.58454e-05
11.2743	-0.000149725	12.3022	4.75216e-05	12.3902	-5.65662e-06			11.2709	-2.47035e-05	12.3022	0.000101523	12.3902	1.43087e-05
11.2901	-0.000154967	12.319	4.68066e-05	12.4071	-6.21438e-06			11.2867	-3.90801e-05	12.319	8.3231e-05	12.4071	1.26363e-05
11.3059	-0.00016021	12.3359	3.8735e-05	12.4239	-6.96073e-06			11.3025	-5.06224e-05	12.3359	6.71561e-05	12.4239	1.10108e-05
11.3217	-0.000171912	12.3527	4.07151e-05	12.4407	-7.5673e-06			11.3183	-3.04249e-05	12.3527	5.00569e-05	12.4407	9.50164e-06
11.3374	-0.000210658	12.3695	6.44674e-05	12.4576	-7.74559e-06			11.3341	-2.87748e-05	12.3695	3.46662e-05	12.4576	8.12804e-06
11.3532	-0.000197201	12.3864	8.80055e-05	12.4744	-7.46385e-06			11.3499	-3.19521e-05	12.3864	4.04616e-05	12.4744	6.92805e-06
11.369	-0.000190058	12.4032	0.00010239	12.4912	-6.86894e-06			11.3657	-3.51294e-05	12.4032	5.86322e-05	12.4912	5.92785e-06
11.3848	-0.000199109	12.42	0.000109513	12.5081	-6.00216e-06			11.3815	-2.70862e-05	12.42	7.72355e-05	12.5081	5.08558e-06
11.4006	-0.000208159	12.4369	0.000115625	12.5249	-4.74595e-06			11.3973	-2.46219e-05	12.4369	9.62757e-05	12.5249	4.33132e-06
11.4164	-0.000247041	12.4537	0.000119693	12.5417	-3.03001e-06			11.4131	-2.47569e-05	12.4537	0.00011623	12.5417	3.70988e-06
11.4322	-0.000239445	12.4705	0.000111851	12.5586	-9.66465e-07			11.4288	-2.48919e-05	12.4705	0.000137193	12.5586	3.45062e-06
11.448	-0.000238442	12.4874	8.35623e-05	12.5754	1.22809e-06			11.4446	-1.60211e-05	12.4874	0.000159485	12.5754	3.77773e-06
11.4638	-0.000237439	12.5042	4.0444e-05	12.5923	3.33445e-06			11.4604	-1.19856e-05	12.5042	0.000182547	12.5922	4.67001e-06
11.4796	-0.00025024	12.521	8.93175e-06	12.6091	5.1492e-06			11.4762	-2.59333e-05	12.521	0.000204107	12.6091	5.91052e-06
11.4953	-0.000297439	12.5379	-5.58662e-07	12.6259	6.45133e-06			11.492	-3.98811e-05	12.5379	0.000229599	12.6259	7.29868e-06
11.5111	-0.000280206	12.5547	-4.42521e-06	12.6428	7.01668e-06			11.5078	-3.85188e-05	12.5547	0.00025226	12.6428	8.72493e-06
11.5269	-0.000276339	12.5715	-2.29943e-06	12.6596	6.84214e-06			11.5236	-1.70624e-05	12.5715	0.000271144	12.6596	1.01016e-05
11.5427	-0.000274526	12.5884	1.27933e-05	12.6764	6.35098e-06			11.5394	-1.99618e-05	12.5884	0.000276127	12.6764	1.13118e-05
11.5585	-0.000284717	12.6052	3.07156e-05	12.6933	6.09573e-06			11.5552	-2.28612e-05	12.6052	0.000267299	12.6933	1.22202e-05
11.5743	-0.000294908	12.6221	5.06161e-05	12.7101	6.31377e-06			11.571	-2.99055e-05	12.622	0.000234681	12.7101	1.27324e-05
11.5901	-0.000298124	12.6389	6.64548e-05	12.7269	6.92971e-06			11.5867	-3.36222e-05	12.6389	0.000200818	12.7269	1.2897e-05
11.6059	-0.000301341	12.6557	6.31488e-05	12.7438	7.75119e-06			11.6025	-3.26684e-05	12.6557	0.000188566	12.7438	1.29115e-05
11.6217	-0.000309861	12.6726	4.55432e-05	12.7606	8.5405e-06			11.6183	-3.17145e-05	12.6726	0.000180161	12.7606	1.29697e-05
11.6375	-0.00031321	12.6894	3.63942e-05	12.7774	9.06214e-06			11.6341	-4.00729e-05	12.6894	0.000161277	12.7774	1.31197e-05
11.6532	-0.000329847	12.7062	5.49282e-05	12.7943	9.18091e-06			11.6499	-4.99878e-05	12.7062	0.000142355	12.7943	1.32491e-05
11.669	-0.00033711	12.7231	7.65826e-05	12.8111	8.9837e-06			11.6657	-5.00352e-05	12.7231	0.000186531	12.8111	1.31454e-05
11.6848	-0.000342985	12.7399	8.40471e-05	12.8279	8.7742e-06			11.6815	-4.64243e-05	12.7399	0.000224555	12.8279	1.2614e-05
11.7006	-0.00034886	12.7567	7.73942e-05	12.8448	8.78933e-06			11.6973	-4.8874e-05	12.7567	0.000257188	12.8448	1.1716e-05
11.7164	-0.000362924	12.7736	4.86718e-05	12.8616	8.99183e-06			11.7131	-5.13237e-05	12.7736	0.000279993	12.8616	1.08627e-05
11.7322	-0.000402854	12.7904	3.21464e-05	12.8784	9.18692e-06			11.7289	-7.80352e-05	12.7904	0.000259985	12.8784	1.0465e-05
11.748	-0.000361267	12.8072	9.40639e-06	12.8953	9.15835e-06			11.7446	-6.3181e-05	12.8072	0.000227735	12.8953	1.05581e-05
11.7638	-0.000367821	12.8241	-1.88476e-05	12.9121	8.69185e-06			11.7604	-1.76099e-05	12.8241	0.000221971	12.9121	1.08809e-05
11.7796	-0.000374375	12.8409	-4.63619e-05	12.9289	7.64619e-06			11.7762	-1.62891e-05	12.8409	0.000255651	12.9289	1.11533e-05
11.7954	-0.000393373	12.8577	-2.49459e-05	12.9458	6.13807e-06			11.792	-1.68958e-05	12.8577	0.00035875	12.9458	1.11892e-05
11.8111	-0.000394405	12.8746	1.31736e-05	12.9626	4.60616e-06			11.8078	-1.75026e-05	12.8746	0.000416538	12.9626	1.09123e-05
11.8269	-0.000400476	12.8914	3.92838e-05	12.9794	3.50293e-06			11.8236	-1.68895e-05	12.8914	0.000431162	12.9794	1.0376e-05
11.8427	-0.000406548	12.9082	5.16007e-05	12.9963	2.91675e-06			11.8394	-2.66504e-05	12.9082	0.000383353	12.9963	9.74858e-06
11.8585	-0.000402041	12.9251	3.07411e-05	13.0131	2.63914e-06			11.8552	-3.64114e-05	12.9251	0.000325292	13.0131	9.23315e-06
11.8743	-0.000399361	12.9419	2.16492e-05	13.0299	2.50131e-06			11.871	-5.77004e-05	12.9419	0.000278601	13.0299	8.93017e-06
11.8901	-0.00039668	12.9587	1.64848e-05	13.0468	2.50787e-06			11.8868	-2.08912e-05	12.9587	0.000241285	13.0468	8.82914e-06
11.9059	-0.000396225	12.9756	1.06962e-05	13.0636	2.74635e-06			11.9025	-1.54579e-05	12.9756	0.000222169	13.0636	8.98756e-06
11.9217	-0.000395771	12.9924	-1.25863e-05	13.0805	3.25537e-06			11.9183	-1.72776e-05	12.9924	0.000210947	13.0805	9.57555e-06
11.9375	-0.000416744	13.0092	-4.32691e-05	13.0973	3.95075e-06			11.9341	-1.90972e-05	13.0092	0.000205314	13.0973	1.06444e-05
11.9533	-0.000430571	13.0261	-2.15155e-05	13.1141	4.67657e-06			11.9499	-2.81698e-05	13.0261	0.000194714	13.1141	1.19576e-05
11.969	-0.000412295	13.0429	2.77923e-05	13.131	5.36468e-06			11.9657	-3.08422e-05	13.0429	0.000179089	13.131	1.31326e-05
11.9848	-0.000409084	13.0597	8.07548e-05	13.1478	6.1254e-06			11.9815	-3.85695e-05	13.0597	0.000155145	13.1478	1.38365e-05
12.0006	-0.000420375	13.0766	0.000107319	13.1646	7.17442e-06			11.9973	-4.62968e-05	13.0766	0.000136715	13.1646	1.38807e-05
12.0164	-0.000431666	13.0934	0.000110822	13.1815	8.69893e-06			12.0131	-6.41652e-05	13.0934	0.000119473	13.1815	1.33268e-05
12.0322	-0.00048235	13.1103	9.64445e-05	13.1983	1.06977e-05			12.0289	-8.19949e-05	13.1102	0.000101616	13.1983	1.24407e-05
12.048	-0.000444869	13.1271	9.60393e-05	13.2151	1.2861e-05			12.0446	-8.07832e-05	13.1271	7.12264e-05	13.2151	1.14447e-05
12.0638	-0.000418303	13.1439	0.000130073	13.232	1.47324e-05			12.0604	-7.95714e-05	13.1439	4.1577e-05	13.232	1.03672e-05
12.0796	-0.000413006	13.1608	0.000167548	13.2488	1.60097e-05			12.0762	-6.41934e-05	13.1608	4.33055e-05	13.2488	9.11379e-06
12.0954	-0.00041399	13.1776	0.000212868	13.2656	1.66179e-05			12.092	-5.54306e-05	13.1776	6.04205e-05	13.2656	7.62624e-06
12.1112	-0.000414975	13.1944	0.000328441	13.2825	1.66349e-05			12.1078	-5.29803e-05	13.1944	8.73418e-05	13.2825	5.95496e-06
12.1269	-0.000403354	13.2113	0.000416776	13.2993	1.62993e-05			12.1236	-5.053e-05	13.2113	0.00011391	13.2993	4.24071e-06
12.1427	-0.000404227	13.2281	0.000480008	13.3161	1.60114e-05			12.1394	-5.11153e-05	13.2281	0.000137458	13.3161	2.72369e-06
12.1585	-0.0004051	13.2449	0.000509009	13.333	1.61789e-05			12.1552	-5.17007e-05	13.2449	0.000157118	13.333	1.74701e-06
12.1743	-0.000412192	13.2618	0.000502216	13.3498	1.69849e-05			12.171	-5.56e-05	13.2618	0.000169783	13.3498	1.58443e-06
12.1901	-0.000399591	13.2786	0.000468745	13.3666	1.82432e-05			12.1868	-5.72422e-05	13.2786	0.000151656	13.3666	2.18534e-06
12.2059	-0.000400321	13.2954	0.000445349	13.3835	1.95491e-05			12.2025	-6.83443e-05	13.2954	0.00013445	13.3835	3.20837e-06
12.2217	-0.000401051	13.3123	0.000422644	13.4003	2.05798e-05			12.2183	-7.08822e-05	13.3123	0.000110602	13.4003	4.28449e-06
12.2375	-0.000413202	13.3291	0.000400105	13.4171	2.12336e-05			12.2341	-7.34201e-05	13.3291	0.000103977	13.4171	5.1458e-06
12.2533	-0.00040637	13.3459	0.000380914	13.434	2.1606e-05			12.2499	-8.26152e-05	13.3459	0.000156978	13.434	5.60673e-06
12.2691	-0.000378692	13.3628	0.000411241	13.4508	2.18562e-05			12.2657	-0.000120532	13.3628	0.000210771	13.4508	5.58953e-06
12.2848	-0.000378103	13.3796	0.000444856	13.4676	2.20512e-05			12.2815	-0.000112585	13.3796	0.000257841	13.4676	5.20084e-06
12.3006	-0.000377514	13.3964	0.000483185	13.4845	2.21278e-05			12.2973	-0.000109346	13.3964	0.000274931	13.4845	4.67228e-06
12.3164	-0.000389987	13.4133	0.000538258	13.5013	2.19476e-05			12.3131	-0.000108404	13.4133	0.000266182	13.5013	4.21967e-06
12.3322	-0.000371783	13.4301	0.000592907	13.5182	2.14675e-05			12.3289	-0.000107461	13.4301	0.000240085	13.5181	4.02872e-06
12.348	-0.000362181	13.4469	0.00064808	13.535	2.09489e-05			12.3447	-0.000106427	13.4469	0.000228774	13.535	4.24813e-06
12.3638	-0.000358071	13.4638	0.000716958	13.5518	2.08142e-05			12.3604	-0.000105393	13.4638	0.000229516	13.5518	4.88784e-06
12.3796	-0.000359739	13.4806	0.000838657	13.5687	2.1242e-05			12.3762	-9.80587e-05	13.4806	0.000234267	13.5687	5.79093e-06
12.3954	-0.000361407	13.4974	0.00094775	13.5855	2.20819e-05			12.392	-0.000100015	13.4974	0.000239413	13.5855	6.7817e-06
12.4112	-0.000362306	13.5143	0.00105736	13.6023	2.30603e-05			12.4078	-0.000101971	13.5143	0.000244893	13.6023	7.82108e-06
12.427	-0.000396649	13.5311	0.00119062	13.6192	2.3937e-05			12.4236	-0.000107659	13.5311	0.000250598	13.6192	8.9822e-06
12.4427	-0.000364692	13.548	0.00131284	13.636	2.46194e-05			12.4394	-0.000113455	13.5479	0.00026084	13.636	1.02843e-05
12.4585	-0.000344444	13.5648	0.0014121	13.6528	2.52664e-05			12.4552	-0.00011023	13.5648	0.000304859	13.6528	1.16127e-05
12.4743	-0.00034248	13.5816	0.00149005	13.6697	2.62372e-05			12.471	-0.000107829	13.5816	0.000345008	13.6697	1.28303e-05
12.4901	-0.000343566	13.5985	0.00154645	13.6865	2.77666e-05			12.4868	-0.000106761	13.5985	0.000390252	13.6865	1.39148e-05
12.5059	-0.000344652	13.6153	0.00164382	13.7033	2.97158e-05			12.5026	-0.000105694	13.6153	0.000503671	13.7033	1.49656e-05
12.5217	-0.000352068	13.6321	0.00175193	13.7202	3.17741e-05			12.5183	-0.000108782	13.6321	0.000654567	13.7202	1.6085e-05
12.5375	-0.000349807	13.649	0.00188549	13.737	3.38017e-05			12.5341	-0.00011187	13.649	0.000811953	13.737	1.72728e-05
12.5533	-0.000330334	13.6658	0.00214936	13.7538	3.59255e-05			12.5499	-0.000128791	13.6658	0.000941861	13.7538	1.84584e-05
12.5691	-0.000310862	13.6826	0.00238458	13.7707	3.84137e-05			12.5657	-0.000130833	13.6826	0.00104662	13.7707	1.96056e-05
12.5849	-0.000281774	13.6995	0.00259696	13.7875	4.14312e-05			12.5815	-0.000132874	13.6995	0.00112467	13.7875	2.07703e-05
12.6006	-0.000269735	13.7163	0.00280675	13.8043	4.48405e-05			12.5973	-0.000145	13.7163	0.00121989	13.8043	2.20535e-05
12.6164	-0.000270338	13.7331	0.00303117	13.8212	4.82506e-05			12.6131	-0.000150938	13.7331	0.00131069	13.8212	2.35014e-05
12.6322	-0.000270941	13.75	0.00330248	13.838	5.12919e-05			12.6289	-0.000162475	13.75	0.00141513	13.838	2.51476e-05
12.648	-0.000275071	13.7668	0.00354541	13.8548	5.38966e-05			12.6447	-0.000158121	13.7668	0.00168891	13.8548	2.71307e-05
12.6638	-0.000260802	13.7836	0.00380353	13.8717	5.63887e-05			12.6605	-0.000151656	13.7836	0.00223038	13.8717	2.95734e-05
12.6796	-0.000254238	13.8005	0.00404291	13.8885	5.92395e-05			12.6762	-0.000156637	13.8005	0.00268761	13.8885	3.23385e-05
12.6954	-0.000252045	13.8173	0.00427193	13.9053	6.25846e-05			12.692	-0.000161618	13.8173	0.00306814	13.9053	3.50711e-05
12.7112	-0.000249853	13.8341	0.00453258	13.9222	6.6092e-05			12.7078	-0.00017921	13.8341	0.00338471	13.9222	3.74609e-05
12.727	-0.000243977	13.851	0.00477869	13.939	6.93049e-05			12.7236	-0.000181313	13.851	0.0038777	13.939	3.93835e-05
12.7428	-0.000228539	13.8678	0.00501249	13.9559	7.18803e-05			12.7394	-0.000183417	13.8678	0.00442624	13.9558	4.09194e-05
12.7585	-0.000213102	13.8846	0.00523794	13.9727	7.36369e-05			12.7552	-0.000193855	13.8846	0.00501408	13.9727	4.23455e-05
12.7743	-0.000203553	13.9015	0.0054616	13.9895	7.4684e-05			12.771	-0.000181093	13.9015	0.00562899	13.9895	4.407e-05
12.7901	-0.000194645	13.9183	0.00573077	14.0064	7.54537e-05			12.7868	-0.000175003	13.9183	0.00615516	14.0064	4.65742e-05
12.8059	-0.000185737	13.9351	0.00606343	14.0232	7.63606e-05			12.8026	-0.000172131	13.9351	0.0065982	14.0232	5.02015e-05
12.8217	-0.000183244	13.952	0.00636864	14.04	7.7446e-05			12.8184	-0.000169258	13.952	0.00693673	14.04	5.4785e-05
12.8375	-0.000188632	13.9688	0.00666176	14.0569	7.85083e-05			12.8341	-0.00016378	13.9688	0.00732631	14.0569	5.96845e-05
12.8533	-0.00019402	13.9857	0.00697638	14.0737	7.94539e-05			12.8499	-0.000160797	13.9856	0.00787353	14.0737	6.43002e-05
12.8691	-0.000189138	14.0025	0.00733535	14.0905	8.03456e-05			12.8657	-0.000157814	14.0025	0.00846563	14.0905	6.84183e-05
12.8849	-0.000145642	14.0193	0.00772328	14.1074	8.12815e-05			12.8815	-0.000164108	14.0193	0.00909755	14.1074	7.21739e-05
12.9007	-0.00011979	14.0362	0.00811178	14.1242	8.23312e-05			12.8973	-0.000170402	14.0362	0.00978954	14.1242	7.5873e-05
12.9164	-0.000117911	14.053	0.00850447	14.141	8.34584e-05			12.9131	-0.00018504	14.053	0.0106495	14.141	7.97714e-05
12.9322	-0.000116031	14.0698	0.00885881	14.1579	8.45163e-05			12.9289	-0.000191563	14.0698	0.0114197	14.1579	8.38584e-05
12.948	-0.000104151	14.0867	0.0091805	14.1747	8.53973e-05			12.9447	-0.000196813	14.0867	0.0120886	14.1747	8.78638e-05
12.9638	-8.61733e-05	14.1035	0.00947733	14.1915	8.62164e-05			12.9605	-0.000191585	14.1035	0.0126018	14.1915	9.14951e-05
12.9796	-7.87901e-05	14.1203	0.00974176	14.2084	8.72859e-05			12.9763	-0.000191377	14.1203	0.0129911	14.2084	9.46442e-05
12.9954	-8.7438e-05	14.1372	0.00996243	14.2252	8.87977e-05			12.992	-0.000191169	14.1372	0.0133824	14.2252	9.74041e-05
13.0112	-9.60859e-05	14.154	0.0101432	14.242	9.06196e-05			13.0078	-0.000195983	14.154	0.0139362	14.242	9.99231e-05
13.027	-7.00025e-05	14.1708	0.0102773	14.2589	9.24893e-05			13.0236	-0.000182573	14.1708	0.0144875	14.2589	0.000102285
13.0428	-2.31811e-05	14.1877	0.0104214	14.2757	9.4278e-05			13.0394	-0.000181971	14.1877	0.0149511	14.2757	0.000104515
13.0586	-2.03958e-05	14.2045	0.0107301	14.2925	9.60216e-05			13.0552	-0.00018137	14.2045	0.0153443	14.2925	0.0001066
13.0743	-2.05358e-05	14.2213	0.0110657	14.3094	9.77644e-05			13.071	-0.000186702	14.2213	0.0157152	14.3094	0.00010846
13.0901	-2.06757e-05	14.2382	0.0113694	14.3262	9.94382e-05			13.0868	-0.000194571	14.2382	0.016022	14.3262	0.000109968
13.1059	4.23229e-06	14.255	0.011638	14.343	0.000100887			13.1026	-0.000189382	14.255	0.0162947	14.343	0.000111012
13.1217	3.03824e-05	14.2718	0.0118868	14.3599	0.000101945			13.1184	-0.000176675	14.2718	0.0167034	14.3599	0.000111547
13.1375	3.89216e-05	14.2887	0.01219	14.3767	0.000102502			13.1341	-0.000170272	14.2887	0.0172176	14.3767	0.000111644
13.1533	4.71898e-05	14.3055	0.0124476	14.3935	0.000102594			13.1499	-0.000175399	14.3055	0.0178187	14.3935	0.000111547
13.1691	5.06429e-05	14.3223	0.0126632	14.4104	0.000102444			13.1657	-0.000180525	14.3223	0.0183823	14.4104	0.000111664
13.1849	5.40961e-05	14.3392	0.012798	14.4272	0.00010231			13.1815	-0.000218103	14.3392	0.0188707	14.4272	0.000112367
13.2007	6.75632e-05	14.356	0.0127038	14.4441	0.000102299			13.1973	-0.000219353	14.356	0.019274	14.444	0.000113698
13.2165	7.65043e-05	14.3728	0.0126544	14.4609	0.000102377			13.2131	-0.000215851	14.3728	0.0195945	14.4609	0.000115339
13.2322	8.66575e-05	14.3897	0.0128395	14.4777	0.000102531			13.2289	-0.000214158	14.3897	0.0197771	14.4777	0.000116882
13.248	9.21058e-05	14.4065	0.0129995	14.4946	0.000102826			13.2447	-0.000214603	14.4065	0.0198993	14.4946	0.000118048
13.2638	9.75541e-05	14.4233	0.0131272	14.5114	0.000103277			13.2605	-0.000215048	14.4233	0.0201411	14.5114	0.000118755
13.2796	0.000112266	14.4402	0.0132121	14.5282	0.000103764			13.2763	-0.000204587	14.4402	0.0203424	14.5282	0.000119107
13.2954	0.000118334	14.457	0.0131625	14.5451	0.000104154			13.292	-0.000206311	14.457	0.0205033	14.5451	0.000119282
13.3112	0.000124403	14.4739	0.013136	14.5619	0.000104482			13.3078	-0.000208036	14.4738	0.02058	14.5619	0.000119398
13.327	0.000148286	14.4907	0.0131066	14.5787	0.000104947			13.3236	-0.000214364	14.4907	0.0205396	14.5787	0.000119484
13.3428	0.000188896	14.5075	0.0130736	14.5956	0.000105648			13.3394	-0.00022173	14.5075	0.0205259	14.5956	0.000119534
13.3586	0.000185426	14.5244	0.0130189	14.6124	0.000106412			13.3552	-0.000234053	14.5244	0.0205371	14.6124	0.000119538
13.3744	0.000181956	14.5412	0.0128649	14.6292	0.00010699			13.371	-0.000253141	14.5412	0.0205925	14.6292	0.00011945
13.3901	0.000173197	14.558	0.0126449	14.6461	0.000107337			13.3868	-0.000262726	14.558	0.0207411	14.6461	0.000119122
13.4059	0.000226734	14.5749	0.0126053	14.6629	0.000107641			13.4026	-0.000242548	14.5749	0.0208431	14.6629	0.000118344
13.4217	0.00023647	14.5917	0.0127039	14.6797	0.000108085			13.4184	-0.000227475	14.5917	0.0208881	14.6797	0.000117091
13.4375	0.000241328	14.6085	0.0127618	14.6966	0.000108647			13.4342	-0.000224498	14.6085	0.0207526	14.6966	0.000115678
13.4533	0.000225778	14.6254	0.0127813	14.7134	0.000109186			13.4499	-0.00022757	14.6254	0.0205027	14.7134	0.000114585
13.4691	0.000210228	14.6422	0.0127332	14.7302	0.000109605			13.4657	-0.000230642	14.6422	0.0204627	14.7302	0.000114112
13.4849	0.000250686	14.659	0.0125641	14.7471	0.000109863			13.4815	-0.000260964	14.659	0.0204356	14.7471	0.000114202
13.5007	0.000288793	14.6759	0.0123484	14.7639	0.000109905			13.4973	-0.000247236	14.6759	0.0204001	14.7639	0.000114556
13.5165	0.000287525	14.6927	0.0121986	14.7807	0.000109685			13.5131	-0.000254999	14.6927	0.0203483	14.7807	0.000114868
13.5323	0.000286258	14.7095	0.0120305	14.7976	0.000109281			13.5289	-0.000262762	14.7095	0.0202146	14.7976	0.000115039
13.548	0.000276372	14.7264	0.0118403	14.8144	0.000108842			13.5447	-0.000280694	14.7264	0.0200417	14.8144	0.000115203
13.5638	0.000282643	14.7432	0.0115947	14.8312	0.000108428			13.5605	-0.00026479	14.7432	0.0198425	14.8312	0.000115512
13.5796	0.000307624	14.76	0.0113801	14.8481	0.000108012			13.5763	-0.000264372	14.76	0.019635	14.8481	0.000115921
13.5954	0.000319743	14.7769	0.0111875	14.8649	0.000107567			13.5921	-0.000263955	14.7769	0.0194339	14.8649	0.00011621
13.6112	0.000324978	14.7937	0.0109779	14.8818	0.00010713			13.6078	-0.000267913	14.7937	0.0192343	14.8817	0.00011616
13.627	0.000330214	14.8105	0.0107775	14.8986	0.000106829			13.6236	-0.000278251	14.8105	0.0189993	14.8986	0.000115665
13.6428	0.000349033	14.8274	0.0105377	14.9154	0.000106756			13.6394	-0.000268816	14.8274	0.0187179	14.9154	0.00011479
13.6586	0.000363036	14.8442	0.010276	14.9323	0.000106818			13.6552	-0.000263987	14.8442	0.0185077	14.9323	0.000113751
13.6744	0.000366737	14.861	0.0100891	14.9491	0.000106756			13.671	-0.000274299	14.861	0.0183243	14.9491	0.000112809
13.6902	0.000356863	14.8779	0.00993449	14.9659	0.000106351			13.6868	-0.00028461	14.8779	0.0181421	14.9659	0.000112182
13.7059	0.000346989	14.8947	0.00974577	14.9828	0.000105635			13.7026	-0.000286541	14.8947	0.0178109	14.9828	0.000111967
13.7217	0.000387964	14.9116	0.00953354	14.9996	0.000104963			13.7184	-0.000288664	14.9115	0.0175127	14.9996	0.000112082
13.7375	0.000417401	14.9284	0.00934872	15.0164	0.000104842			13.7342	-0.000297086	14.9284	0.0172204	15.0164	0.000112328
13.7533	0.000440821	14.9452	0.00918433	15.0333	0.000105468			13.75	-0.000297539	14.9452	0.0167813	15.0333	0.000112526
13.7691	0.000441516	14.9621	0.00900906	15.0501	0.000106478			13.7657	-0.000297993	14.9621	0.0164188	15.0501	0.000112545
13.7849	0.00044221	14.9789	0.00881324	15.0669	0.000107289			13.7815	-0.000311499	14.9789	0.016104	15.0669	0.000112247
13.8007	0.000435715	14.9957	0.00865692	15.0838	0.00010752			13.7973	-0.000303669	14.9957	0.0158174	15.0838	0.000111475
13.8165	0.000389725	15.0126	0.00851274	15.1006	0.000107114			13.8131	-0.000299377	15.0126	0.0154655	15.1006	0.000110162
13.8323	0.000401913	15.0294	0.00837629	15.1174	0.000106251			13.8289	-0.00029718	15.0294	0.0151477	15.1174	0.000108418
13.8481	0.000429012	15.0462	0.00821788	15.1343	0.000105186			13.8447	-0.000294983	15.0462	0.0148214	15.1343	0.000106456
13.8638	0.000446046	15.0631	0.007999	15.1511	0.000104114			13.8605	-0.000288871	15.0631	0.014577	15.1511	0.000104547
13.8796	0.000450494	15.0799	0.00780695	15.1679	0.000103097			13.8763	-0.000285871	15.0799	0.0143807	15.1679	0.000103083
13.8954	0.000453195	15.0967	0.00763495	15.1848	0.000102065			13.8921	-0.000288527	15.0967	0.0141905	15.1848	0.000102407
13.9112	0.000453882	15.1136	0.00745007	15.2016	0.000100886			13.9079	-0.000291183	15.1136	0.0140025	15.2016	0.000102443
13.927	0.000454568	15.1304	0.00722553	15.2184	9.95165e-05			13.9236	-0.000299496	15.1304	0.013794	15.2184	0.000102763
13.9428	0.000455878	15.1472	0.00705821	15.2353	9.80474e-05			13.9394	-0.000332416	15.1472	0.0135897	15.2353	0.000102985
13.9586	0.000486464	15.1641	0.00691469	15.2521	9.65665e-05			13.9552	-0.000346605	15.1641	0.0133917	15.2521	0.000102946
13.9744	0.00048553	15.1809	0.00677353	15.2689	9.50788e-05			13.971	-0.000325564	15.1809	0.0132188	15.2689	0.00010267
13.9902	0.000484596	15.1977	0.00662701	15.2858	9.36283e-05			13.9868	-0.000321755	15.1977	0.013066	15.2858	0.000102319
14.006	0.00047608	15.2146	0.00643259	15.3026	9.2386e-05			14.0026	-0.00032073	15.2146	0.0129114	15.3026	0.000102055
14.0217	0.000481007	15.2314	0.00630946	15.3195	9.15025e-05			14.0184	-0.000319704	15.2314	0.0127128	15.3194	0.000101854
14.0375	0.000499033	15.2482	0.00623336	15.3363	9.09572e-05			14.0342	-0.000346568	15.2482	0.0124894	15.3363	0.000101506
14.0533	0.00050973	15.2651	0.00615852	15.3531	9.06434e-05			14.05	-0.000342998	15.2651	0.0123121	15.3531	0.000100807
14.0691	0.00053402	15.2819	0.00608242	15.37	9.05123e-05			14.0657	-0.000345086	15.2819	0.0121502	15.3699	9.97847e-05
14.0849	0.000535717	15.2987	0.00599194	15.3868	9.05804e-05			14.0815	-0.000347174	15.2987	0.0120007	15.3868	9.87543e-05
14.1007	0.000537414	15.3156	0.00592953	15.4036	9.08312e-05			14.0973	-0.000356352	15.3156	0.0118478	15.4036	9.81205e-05
14.1165	0.000531592	15.3324	0.00592887	15.4205	9.11868e-05			14.1131	-0.000362836	15.3324	0.0116387	15.4205	9.81376e-05
14.1323	0.000515104	15.3492	0.0059253	15.4373	9.15881e-05			14.1289	-0.000361674	15.3492	0.0113102	15.4373	9.89107e-05
14.1481	0.000490316	15.3661	0.0059019	15.4541	9.20326e-05			14.1447	-0.000360512	15.3661	0.0110266	15.4541	0.000100468
14.1639	0.00049403	15.3829	0.00573607	15.471	9.25109e-05			14.1605	-0.000366052	15.3829	0.010777	15.471	0.000102689
14.1796	0.000497745	15.3998	0.00554019	15.4878	9.29533e-05			14.1763	-0.000371592	15.3997	0.0105569	15.4878	0.00010525
14.1954	0.000499434	15.4166	0.00537284	15.5046	9.32394e-05			14.1921	-0.000387026	15.4166	0.0103636	15.5046	0.000107784
14.2112	0.000501123	15.4334	0.0052263	15.5215	9.32452e-05			14.2079	-0.000390999	15.4334	0.0101943	15.5215	0.000110063
14.227	0.000498524	15.4503	0.00509075	15.5383	9.29083e-05			14.2236	-0.000394971	15.4503	0.0100538	15.5383	0.000111973
14.2428	0.000533383	15.4671	0.0049138	15.5551	9.22345e-05			14.2394	-0.000397452	15.4671	0.00993606	15.5551	0.000113423
14.2586	0.000535017	15.4839	0.00473748	15.572	9.12936e-05			14.2552	-0.000396081	15.4839	0.00982213	15.572	0.000114377
14.2744	0.00053665	15.5008	0.00457183	15.5888	9.03136e-05			14.271	-0.000397565	15.5008	0.00971257	15.5888	0.000114922
14.2902	0.000532986	15.5176	0.00444602	15.6056	8.9702e-05			14.2868	-0.000399049	15.5176	0.00961549	15.6056	0.000115233
14.306	0.000530796	15.5344	0.00433588	15.6225	8.9848e-05			14.3026	-0.000406229	15.5344	0.00952852	15.6225	0.000115499
14.3218	0.000544599	15.5513	0.00423772	15.6393	9.08533e-05			14.3184	-0.000400313	15.5513	0.0094451	15.6393	0.000115918
14.3375	0.000541695	15.5681	0.00414081	15.6561	9.2427e-05			14.3342	-0.000404177	15.5681	0.00936817	15.6561	0.000116621
14.3533	0.000538791	15.5849	0.00407137	15.673	9.40922e-05			14.35	-0.000408042	15.5849	0.00930085	15.673	0.000117627
14.3691	0.000525698	15.6018	0.00400716	15.6898	9.55186e-05			14.3658	-0.000416999	15.6018	0.00924024	15.6898	0.000118904
14.3849	0.000540413	15.6186	0.00391643	15.7066	9.66327e-05			14.3815	-0.000437196	15.6186	0.0091712	15.7066	0.000120433
14.4007	0.000551423	15.6354	0.00380431	15.7235	9.75093e-05			14.3973	-0.000410884	15.6354	0.0090773	15.7235	0.000122206
14.4165	0.00055534	15.6523	0.00368626	15.7403	9.82574e-05			14.4131	-0.000412756	15.6523	0.00893355	15.7403	0.000124208
14.4323	0.000553356	15.6691	0.00355922	15.7571	9.89958e-05			14.4289	-0.000414629	15.6691	0.00879778	15.7571	0.000126391
14.4481	0.000551373	15.6859	0.00340114	15.774	9.97978e-05			14.4447	-0.000420503	15.6859	0.00871511	15.774	0.000128705
14.4639	0.00053058	15.7028	0.0032685	15.7908	0.00010056			14.4605	-0.000417425	15.7028	0.00864642	15.7908	0.000131117
14.4797	0.000554906	15.7196	0.00315326	15.8077	0.000101023			14.4763	-0.000414347	15.7196	0.00859466	15.8076	0.000133529
14.4954	0.00055509	15.7364	0.00304055	15.8245	0.000100957			14.4921	-0.000412405	15.7364	0.00858598	15.8245	0.000135786
14.5112	0.000555273	15.7533	0.0029313	15.8413	0.000100292			14.5079	-0.000417192	15.7533	0.00854276	15.8413	0.000137825
14.527	0.000543663	15.7701	0.00283375	15.8582	9.915e-05			14.5237	-0.000421978	15.7701	0.00846503	15.8582	0.000139795
14.5428	0.000548633	15.7869	0.00273988	15.875	9.77994e-05			14.5394	-0.000433962	15.7869	0.00832509	15.875	0.000142009
14.5586	0.000568731	15.8038	0.00267339	15.8918	9.65149e-05			14.5552	-0.000425252	15.8038	0.00816325	15.8918	0.000144661
14.5744	0.00057272	15.8206	0.00261759	15.9087	9.54409e-05			14.571	-0.000422201	15.8206	0.00802263	15.9087	0.00014764
14.5902	0.000575494	15.8375	0.00257248	15.9255	9.45984e-05			14.5868	-0.00041915	15.8374	0.00790656	15.9255	0.000150702
14.606	0.000562602	15.8543	0.00254603	15.9423	9.39581e-05			14.6026	-0.00041605	15.8543	0.00782844	15.9423	0.000153695
14.6218	0.00054971	15.8711	0.00252092	15.9592	9.34565e-05			14.6184	-0.000417363	15.8711	0.00779314	15.9592	0.000156599
14.6376	0.000542518	15.888	0.00249311	15.976	9.29786e-05			14.6342	-0.000418676	15.888	0.00781594	15.976	0.000159515
14.6533	0.000538015	15.9048	0.00243182	15.9928	9.23611e-05			14.65	-0.000422453	15.9048	0.00785778	15.9928	0.000162675
14.6691	0.000533513	15.9216	0.00234188	16.0097	9.15056e-05			14.6658	-0.000436125	15.9216	0.00788315	16.0097	0.000166372
14.6849	0.000522751	15.9385	0.00227624	16.0265	9.05599e-05			14.6816	-0.000456996	15.9385	0.00788997	16.0265	0.000170704
14.7007	0.000514068	15.9553	0.00225745	16.0433	8.98299e-05			14.6973	-0.000446376	15.9553	0.00784851	16.0433	0.000175429
14.7165	0.000506735	15.9721	0.00225625	16.0602	8.95083e-05			14.7131	-0.000442586	15.9721	0.00779363	16.0602	0.000180192
14.7323	0.000499403	15.989	0.00226632	16.077	8.96686e-05			14.7289	-0.000438796	15.989	0.00788282	16.077	0.000184828
14.7481	0.00048285	16.0058	0.00225532	16.0938	9.03528e-05			14.7447	-0.000437794	16.0058	0.00795031	16.0938	0.000189393
14.7639	0.000496848	16.0226	0.00222271	16.1107	9.14736e-05			14.7605	-0.000436792	16.0226	0.00799587	16.1107	0.000194
14.7797	0.000513432	16.0395	0.0021436	16.1275	9.27818e-05			14.7763	-0.00044312	16.0395	0.00799945	16.1275	0.000198685
14.7955	0.000518754	16.0563	0.00202645	16.1443	9.39988e-05			14.7921	-0.000441552	16.0563	0.00797737	16.1443	0.000203441
14.8112	0.000517628	16.0731	0.00199349	16.1612	9.49045e-05			14.8079	-0.000437958	16.0731	0.00792721	16.1612	0.000208346
14.827	0.000516503	16.09	0.00196465	16.178	9.53665e-05			14.8237	-0.000434364	16.09	0.00782326	16.178	0.00021359
14.8428	0.000515091	16.1068	0.00193608	16.1948	9.53779e-05			14.8395	-0.000429278	16.1068	0.00772832	16.1948	0.000219271
14.8586	0.000509299	16.1236	0.00190738	16.2117	9.50569e-05			14.8552	-0.0004275	16.1236	0.00767858	16.2117	0.000225238
14.8744	0.000503508	16.1405	0.00187336	16.2285	9.45668e-05			14.871	-0.000436655	16.1405	0.00765941	16.2285	0.000231149
14.8902	0.000467832	16.1573	0.00182041	16.2454	9.40364e-05			14.8868	-0.00044581	16.1573	0.00764094	16.2453	0.000236661
14.906	0.000491664	16.1741	0.00177258	16.2622	9.35487e-05			14.9026	-0.000457948	16.1741	0.00761912	16.2622	0.000241655
14.9218	0.000500667	16.191	0.00175795	16.279	9.31594e-05			14.9184	-0.000449536	16.191	0.00756646	16.279	0.000246332
14.9376	0.000509669	16.2078	0.00174406	16.2959	9.28907e-05			14.9342	-0.000452137	16.2078	0.00751962	16.2959	0.000251124
14.9534	0.000504141	16.2246	0.00173055	16.3127	9.26774e-05			14.95	-0.000454738	16.2246	0.00755078	16.3127	0.000256399
14.9691	0.000498614	16.2415	0.00171581	16.3295	9.23949e-05			14.9658	-0.000468352	16.2415	0.00758337	16.3295	0.000262255
14.9849	0.000485615	16.2583	0.00170818	16.3464	9.20323e-05			14.9816	-0.000492582	16.2583	0.0076118	16.3464	0.000268577
15.0007	0.000492735	16.2752	0.00175048	16.3632	9.17531e-05			14.9973	-0.000464637	16.2751	0.00761575	16.3632	0.000275078
15.0165	0.00049293	16.292	0.00179799	16.38	9.16758e-05			15.0131	-0.000457879	16.292	0.00759343	16.38	0.000281344
15.0323	0.000493126	16.3088	0.00183584	16.3969	9.16653e-05			15.0289	-0.000457571	16.3088	0.00751621	16.3969	0.000286999
15.0481	0.000492525	16.3257	0.00182977	16.4137	9.14412e-05			15.0447	-0.000457264	16.3257	0.00744903	16.4137	0.000291834
15.0639	0.000491925	16.3425	0.00178886	16.4305	9.08986e-05			15.0605	-0.000476238	16.3425	0.00739191	16.4305	0.000295823
15.0797	0.00050079	16.3593	0.00174241	16.4474	9.03121e-05			15.0763	-0.000481852	16.3593	0.0073495	16.4474	0.000299147
15.0955	0.000499995	16.3762	0.0016851	16.4642	9.01573e-05			15.0921	-0.000482014	16.3762	0.00730453	16.4642	0.000302099
15.1113	0.0004992	16.393	0.00161445	16.481	9.06853e-05			15.1079	-0.000478772	16.393	0.00725622	16.481	0.00030485
15.1271	0.000491724	16.4098	0.0015095	16.4979	9.17154e-05			15.1237	-0.000479275	16.4098	0.00719343	16.4979	0.000307371
15.1428	0.000503365	16.4267	0.00143302	16.5147	9.27926e-05			15.1395	-0.000479779	16.4267	0.00709961	16.5147	0.000309557
15.1586	0.000501761	16.4435	0.001365	16.5315	9.34622e-05			15.1552	-0.000470438	16.4435	0.00701299	16.5315	0.000311384
15.1744	0.000500156	16.4603	0.00130366	16.5484	9.35071e-05			15.171	-0.000467206	16.4603	0.00695102	16.5484	0.000312942
15.1902	0.000494016	16.4772	0.00124437	16.5652	9.30291e-05			15.1868	-0.000472095	16.4772	0.00690143	16.5652	0.000314296
15.206	0.00048832	16.494	0.00119678	16.582	9.22947e-05			15.2026	-0.000476984	16.494	0.0068816	16.582	0.000315388
15.2218	0.000482625	16.5108	0.00114608	16.5989	9.15209e-05			15.2184	-0.000493147	16.5108	0.00685456	16.5989	0.000316065
15.2376	0.000467784	16.5277	0.00109049	16.6157	9.07986e-05			15.2342	-0.000492391	16.5277	0.00681675	16.6157	0.000316149
15.2534	0.000462689	16.5445	0.00101354	16.6325	9.01445e-05			15.25	-0.000491635	16.5445	0.00673814	16.6325	0.000315505
15.2692	0.000457593	16.5613	0.000930938	16.6494	8.96006e-05			15.2658	-0.000496322	16.5613	0.00666208	16.6494	0.000314148
15.285	0.000444921	16.5782	0.000923235	16.6662	8.93183e-05			15.2816	-0.000533459	16.5782	0.00663092	16.6662	0.000312255
15.3007	0.000446176	16.595	0.00095288	16.683	8.94784e-05			15.2974	-0.000519031	16.595	0.00660028	16.683	0.000310057
15.3165	0.000457471	16.6118	0.000965308	16.6999	9.00437e-05			15.3131	-0.000487677	16.6118	0.00656579	16.6999	0.000307755
15.3323	0.000455712	16.6287	0.000960794	16.7167	9.0717e-05			15.3289	-0.000493667	16.6287	0.00649141	16.7167	0.000305432
15.3481	0.000453954	16.6455	0.000925676	16.7336	9.11909e-05			15.3447	-0.000499656	16.6455	0.0063664	16.7335	0.000302962
15.3639	0.000435131	16.6623	0.00086351	16.7504	9.13275e-05			15.3605	-0.000516507	16.6623	0.00624652	16.7504	0.000300094
15.3797	0.000451306	16.6792	0.000785448	16.7672	9.11682e-05			15.3763	-0.000548934	16.6792	0.00612743	16.7672	0.000296773
15.3955	0.000458383	16.696	0.000731781	16.7841	9.08639e-05			15.3921	-0.000551198	16.696	0.00600675	16.7841	0.000293317
15.4113	0.000452408	16.7128	0.000711305	16.8009	9.05756e-05			15.4079	-0.00054264	16.7128	0.00587137	16.8009	0.00029013
15.4271	0.000446434	16.7297	0.000700265	16.8177	9.03975e-05			15.4237	-0.000535974	16.7297	0.0057592	16.8177	0.000287338
15.4429	0.000427314	16.7465	0.00066439	16.8346	9.03437e-05			15.4395	-0.000530755	16.7465	0.00565889	16.8346	0.000284776
15.4586	0.000405679	16.7634	0.000610849	16.8514	9.03855e-05			15.4553	-0.000520292	16.7633	0.00556792	16.8514	0.000282194
15.4744	0.000411811	16.7802	0.000570924	16.8682	9.04816e-05			15.471	-0.000515026	16.7802	0.00547849	16.8682	0.000279396
15.4902	0.000415726	16.797	0.000531487	16.8851	9.05691e-05			15.4868	-0.000512962	16.797	0.0053985	16.8851	0.000276285
15.506	0.000402855	16.8139	0.000498051	16.9019	9.05569e-05			15.5026	-0.000518947	16.8139	0.00532933	16.9019	0.000272817
15.5218	0.000389985	16.8307	0.000510861	16.9187	9.03455e-05			15.5184	-0.000524931	16.8307	0.00525855	16.9187	0.000268918
15.5376	0.000403991	16.8475	0.0005412	16.9356	8.98667e-05			15.5342	-0.00053035	16.8475	0.00518485	16.9356	0.000264555
15.5534	0.00040611	16.8644	0.000566743	16.9524	8.91674e-05			15.55	-0.000535769	16.8644	0.00509691	16.9524	0.000259927
15.5692	0.000407027	16.8812	0.000583288	16.9692	8.84484e-05			15.5658	-0.000545726	16.8812	0.0049937	16.9692	0.000255376
15.585	0.000407944	16.898	0.000559041	16.9861	8.79023e-05			15.5816	-0.000565183	16.898	0.0048615	16.9861	0.00025112
15.6008	0.000405365	16.9149	0.00053815	17.0029	8.75305e-05			15.5974	-0.000568718	16.9149	0.00475865	17.0029	0.000247143
15.6165	0.000402787	16.9317	0.000514409	17.0197	8.72002e-05			15.6132	-0.00056477	16.9317	0.00466882	17.0197	0.000243353
15.6323	0.000399535	16.9485	0.000492088	17.0366	8.68132e-05			15.6289	-0.000552371	16.9485	0.00456497	17.0366	0.000239745
15.6481	0.000385677	16.9654	0.000498877	17.0534	8.63845e-05			15.6447	-0.000549748	16.9654	0.00444635	17.0534	0.000236378
15.6639	0.000360199	16.9822	0.000511065	17.0702	8.59825e-05			15.6605	-0.000560451	16.9822	0.00429956	17.0702	0.000233266
15.6797	0.000361432	16.999	0.0005285	17.0871	8.56325e-05			15.6763	-0.000571154	16.999	0.00416907	17.0871	0.000230389
15.6955	0.000362664	17.0159	0.00055444	17.1039	8.52941e-05			15.6921	-0.000571182	17.0159	0.00405202	17.1039	0.000227766
15.7113	0.000356586	17.0327	0.00058484	17.1207	8.49079e-05			15.7079	-0.000571209	17.0327	0.00393949	17.1207	0.00022544
15.7271	0.000344534	17.0495	0.000608359	17.1376	8.44646e-05			15.7237	-0.000565139	17.0495	0.00382681	17.1376	0.000223365
15.7429	0.000345703	17.0664	0.000620288	17.1544	8.40296e-05			15.7395	-0.000561625	17.0664	0.00379347	17.1544	0.000221402
15.7587	0.000346873	17.0832	0.00058536	17.1713	8.36705e-05			15.7553	-0.00056039	17.0832	0.00379655	17.1712	0.000219441
15.7744	0.000345142	17.1	0.000565753	17.1881	8.33793e-05			15.7711	-0.000561607	17.1	0.00379729	17.1881	0.000217464
15.7902	0.000343155	17.1169	0.000547311	17.2049	8.31047e-05			15.7868	-0.000562824	17.1169	0.00379165	17.2049	0.000215447
15.806	0.000286484	17.1337	0.000529348	17.2218	8.28366e-05			15.8026	-0.000566491	17.1337	0.00374242	17.2218	0.00021326
15.8218	0.000257515	17.1505	0.000505867	17.2386	8.26304e-05			15.8184	-0.000570644	17.1505	0.00363095	17.2386	0.000210748
15.8376	0.000279557	17.1674	0.000469357	17.2554	8.25307e-05			15.8342	-0.000574797	17.1674	0.00352928	17.2554	0.000207923
15.8534	0.000288843	17.1842	0.000462813	17.2723	8.25207e-05			15.85	-0.000589456	17.1842	0.00346872	17.2723	0.000204965
15.8692	0.000282181	17.2011	0.000460136	17.2891	8.25799e-05			15.8658	-0.000557198	17.201	0.00342352	17.2891	0.000202008
15.885	0.00027552	17.2179	0.000452082	17.3059	8.27333e-05			15.8816	-0.000549969	17.2179	0.00338068	17.3059	0.000199069
15.9008	0.000266754	17.2347	0.000439191	17.3228	8.30381e-05			15.8974	-0.000548433	17.2347	0.00333736	17.3228	0.000196157
15.9166	0.000272541	17.2516	0.000420749	17.3396	8.35426e-05			15.9132	-0.000547715	17.2516	0.00327653	17.3396	0.000193365
15.9323	0.00026688	17.2684	0.000399789	17.3564	8.42388e-05			15.9289	-0.000546996	17.2684	0.00322129	17.3564	0.000190817
15.9481	0.000261219	17.2852	0.000386357	17.3733	8.50362e-05			15.9447	-0.000572014	17.2852	0.00317042	17.3733	0.000188501
15.9639	0.000244111	17.3021	0.000390217	17.3901	8.57711e-05			15.9605	-0.000545376	17.3021	0.00312006	17.3901	0.000186246
15.9797	0.000200476	17.3189	0.000420319	17.4069	8.62024e-05			15.9763	-0.000537393	17.3189	0.00307333	17.4069	0.000183926
15.9955	0.000222886	17.3357	0.000437774	17.4238	8.60558e-05			15.9921	-0.000536605	17.3357	0.00302183	17.4238	0.000181616
16.0113	0.000225625	17.3526	0.000441095	17.4406	8.52054e-05			16.0079	-0.000535818	17.3526	0.00291604	17.4406	0.000179525
16.0271	0.00022389	17.3694	0.00040965	17.4574	8.37807e-05			16.0237	-0.000537124	17.3694	0.0028589	17.4574	0.000177877
16.0429	0.000222155	17.3862	0.00037154	17.4743	8.2026e-05			16.0395	-0.000538306	17.3862	0.00285315	17.4743	0.000176812
16.0587	0.000238712	17.4031	0.000366856	17.4911	8.01153e-05			16.0553	-0.00053973	17.4031	0.00286299	17.4911	0.000176248
16.0745	0.000242469	17.4199	0.000387434	17.5079	7.81558e-05			16.0711	-0.000536182	17.4199	0.00284424	17.5079	0.000175893
16.0902	0.000244447	17.4367	0.000400696	17.5248	7.63571e-05			16.0868	-0.000535191	17.4367	0.00279995	17.5248	0.000175441
16.106	0.000240796	17.4536	0.000406836	17.5416	7.5067e-05			16.1026	-0.0005342	17.4536	0.00273106	17.5416	0.000174674
16.1218	0.000237145	17.4704	0.000402798	17.5584	7.45165e-05			16.1184	-0.0005368	17.4704	0.00266706	17.5584	0.000173462
16.1376	0.00024055	17.4872	0.000405051	17.5753	7.45904e-05			16.1342	-0.000534419	17.4872	0.00260975	17.5753	0.000171811
16.1534	0.000234749	17.5041	0.00039866	17.5921	7.49315e-05			16.15	-0.000511866	17.5041	0.00255469	17.5921	0.000169858
16.1692	0.000228948	17.5209	0.000383419	17.609	7.51819e-05			16.1658	-0.000512974	17.5209	0.00250081	17.6089	0.00016777
16.185	0.000213811	17.5377	0.000351646	17.6258	7.50724e-05			16.1816	-0.000514082	17.5377	0.00244803	17.6258	0.00016563
16.2008	0.000181094	17.5546	0.000320934	17.6426	7.44769e-05			16.1974	-0.000525205	17.5546	0.00244045	17.6426	0.00016345
16.2166	0.000190062	17.5714	0.000288872	17.6595	7.35408e-05			16.2132	-0.000516493	17.5714	0.00244973	17.6594	0.000161278
16.2324	0.000198773	17.5882	0.000250174	17.6763	7.26234e-05			16.229	-0.00050954	17.5882	0.00245643	17.6763	0.000159201
16.2481	0.000197038	17.6051	0.000298008	17.6931	7.19834e-05			16.2447	-0.000506052	17.6051	0.00246069	17.6931	0.000157315
16.2639	0.000195302	17.6219	0.00038038	17.71	7.15927e-05			16.2605	-0.000517116	17.6219	0.00245637	17.71	0.000155803
16.2797	0.000167491	17.6388	0.000440459	17.7268	7.12682e-05			16.2763	-0.000528179	17.6387	0.00240819	17.7268	0.000154917
16.2955	0.000173993	17.6556	0.000476868	17.7436	7.08796e-05			16.2921	-0.000505403	17.6556	0.00234416	17.7436	0.000154711
16.3113	0.000175353	17.6724	0.000463716	17.7605	7.04398e-05			16.3079	-0.000489506	17.6724	0.0022984	17.7605	0.000154922
16.3271	0.000176712	17.6893	0.000447481	17.7773	7.00726e-05			16.3237	-0.000488853	17.6892	0.00225265	17.7773	0.000155169
16.3429	0.000172583	17.7061	0.000434022	17.7941	6.9919e-05			16.3395	-0.0004882	17.7061	0.00220937	17.7941	0.000155149
16.3587	0.000133399	17.7229	0.000461307	17.811	7.00751e-05			16.3553	-0.000488358	17.7229	0.00218589	17.811	0.000154709
16.3745	0.000131506	17.7398	0.000489661	17.8278	7.05256e-05			16.3711	-0.000456527	17.7398	0.00216712	17.8278	0.000153878
16.3903	0.000129613	17.7566	0.000515677	17.8446	7.10533e-05			16.3869	-0.00045318	17.7566	0.00214763	17.8446	0.000152762
16.406	0.000118617	17.7734	0.000537345	17.8615	7.13109e-05			16.4026	-0.00045358	17.7734	0.00212694	17.8615	0.000151381
16.4218	0.000119581	17.7903	0.000555198	17.8783	7.10864e-05			16.4184	-0.000453979	17.7903	0.00210151	17.8783	0.000149598
16.4376	0.000114414	17.8071	0.000568817	17.8951	7.05673e-05			16.4342	-0.000452718	17.8071	0.00208188	17.8951	0.000147162
16.4534	0.000109248	17.8239	0.000574046	17.912	7.0298e-05			16.45	-0.000451456	17.8239	0.00207719	17.912	0.000143884
16.4692	0.000123334	17.8408	0.00056749	17.9288	7.06767e-05			16.4658	-0.000439356	17.8408	0.00207518	17.9288	0.000139969
16.485	0.00012466	17.8576	0.000520445	17.9456	7.15782e-05			16.4816	-0.000442602	17.8576	0.00205962	17.9456	0.000136143
16.5008	0.000125985	17.8744	0.00047851	17.9625	7.25798e-05			16.4974	-0.000445848	17.8744	0.00203185	17.9625	0.000133123
16.5166	0.000115775	17.8913	0.000441334	17.9793	7.33202e-05			16.5132	-0.000465004	17.8913	0.00199414	17.9793	0.000131027
16.5324	0.000113373	17.9081	0.000397565	17.9961	7.36145e-05			16.529	-0.000466999	17.9081	0.00197787	17.9961	0.000129508
16.5482	0.000110565	17.9249	0.000350686	18.013	7.34903e-05			16.5448	-0.000459709	17.9249	0.00195701	18.013	0.000128248
16.5639	0.000102857	17.9418	0.000326387	18.0298	7.31632e-05			16.5605	-0.000457163	17.9418	0.00193083	18.0298	0.000127123
16.5797	9.41723e-05	17.9586	0.00035175	18.0466	7.28806e-05			16.5763	-0.000461059	17.9586	0.00189061	18.0466	0.000126111
16.5955	0.000113792	17.9754	0.0003588	18.0635	7.27618e-05			16.5921	-0.000464956	17.9754	0.00184638	18.0635	0.000125221
16.6113	0.000111607	17.9923	0.000347603	18.0803	7.27545e-05			16.6079	-0.000460644	17.9923	0.00180465	18.0803	0.000124481
16.6271	0.000109422	18.0091	0.000310476	18.0972	7.26798e-05			16.6237	-0.000459538	18.0091	0.00178945	18.0971	0.000123891
16.6429	9.30973e-05	18.0259	0.000313301	18.114	7.23127e-05			16.6395	-0.000458433	18.0259	0.00176849	18.114	0.000123402
16.6587	9.20317e-05	18.0428	0.000309878	18.1308	7.15041e-05			16.6553	-0.000483172	18.0428	0.00174198	18.1308	0.000122964
16.6745	9.09661e-05	18.0596	0.000299955	18.1477	7.02732e-05			16.6711	-0.000483289	18.0596	0.00171214	18.1477	0.000122537
16.6903	6.99022e-05	18.0764	0.00027746	18.1645	6.87124e-05			16.6869	-0.000483407	18.0764	0.00172173	18.1645	0.00012206
16.7061	7.04637e-05	18.0933	0.000261793	18.1813	6.68485e-05			16.7027	-0.000488006	18.0933	0.00173425	18.1813	0.000121381
16.7218	5.32217e-05	18.1101	0.000291764	18.1982	6.4738e-05			16.7184	-0.000492605	18.1101	0.00173335	18.1982	0.000120306
16.7376	6.1198e-05	18.127	0.000336384	18.215	6.26215e-05			16.7342	-0.000506302	18.1269	0.00172339	18.215	0.000118798
16.7534	6.2658e-05	18.1438	0.000374281	18.2318	6.07713e-05			16.75	-0.000502109	18.1438	0.00172491	18.2318	0.000117071
16.7692	6.41179e-05	18.1606	0.000397217	18.2487	5.92296e-05			16.7658	-0.000496423	18.1606	0.00172917	18.2487	0.000115454
16.785	6.27977e-05	18.1775	0.000406513	18.2655	5.78647e-05			16.7816	-0.000497425	18.1775	0.00173377	18.2655	0.000114196
16.8008	1.58642e-05	18.1943	0.000400243	18.2823	5.66668e-05			16.7974	-0.000498428	18.1943	0.00173767	18.2823	0.000113314
16.8166	2.25149e-05	18.2111	0.000392319	18.2992	5.59158e-05			16.8132	-0.00050612	18.2111	0.00173895	18.2992	0.000112637
16.8324	2.57712e-05	18.228	0.000380894	18.316	5.59952e-05			16.829	-0.000520063	18.228	0.00172667	18.316	0.000111966
16.8482	2.44139e-05	18.2448	0.000353076	18.3328	5.70689e-05			16.8448	-0.000520729	18.2448	0.00173601	18.3328	0.000111161
16.864	2.30567e-05	18.2616	0.000331754	18.3497	5.90219e-05			16.8606	-0.000521395	18.2616	0.00173534	18.3497	0.000110195
16.8797	2.88541e-05	18.2785	0.000309079	18.3665	6.162e-05			16.8763	-0.000543417	18.2785	0.00172505	18.3665	0.000109146
16.8955	4.11555e-05	18.2953	0.000284326	18.3833	6.4595e-05			16.8921	-0.00057069	18.2953	0.00170192	18.3833	0.0001081
16.9113	4.40259e-05	18.3121	0.000249117	18.4002	6.76385e-05			16.9079	-0.000561992	18.3121	0.00168708	18.4002	0.000107106
16.9271	4.25088e-05	18.329	0.000195849	18.417	7.04579e-05			16.9237	-0.000559955	18.329	0.00167588	18.417	0.000106239
16.9429	4.09917e-05	18.3458	0.000157523	18.4338	7.28749e-05			16.9395	-0.000557917	18.3458	0.00166732	18.4338	0.000105584
16.9587	1.66471e-05	18.3626	0.000134813	18.4507	7.48188e-05			16.9553	-0.000554869	18.3626	0.00165705	18.4507	0.000105151
16.9745	7.35373e-06	18.3795	0.000117516	18.4675	7.61951e-05			16.9711	-0.000552979	18.3795	0.00164139	18.4675	0.00010487
16.9903	1.7017e-05	18.3963	9.92101e-05	18.4843	7.67008e-05			16.9869	-0.000553074	18.3963	0.00159379	18.4843	0.000104656
17.0061	2.05545e-05	18.4131	8.11505e-05	18.5012	7.58954e-05			17.0027	-0.000553168	18.4131	0.00155004	18.5012	0.000104444
17.0219	-3.20778e-06	18.43	7.08846e-05	18.518	7.3735e-05			17.0184	-0.000583872	18.43	0.00156075	18.518	0.000104168
17.0376	-2.69701e-05	18.4468	5.8372e-05	18.5349	7.08611e-05			17.0342	-0.000609174	18.4468	0.00157736	18.5348	0.000103745
17.0534	-2.14598e-05	18.4636	4.10195e-05	18.5517	6.806e-05			17.05	-0.000588413	18.4636	0.00159217	18.5517	0.000103075
17.0692	-1.91493e-05	18.4805	9.02914e-07	18.5685	6.5637e-05			17.0658	-0.000584429	18.4805	0.0016042	18.5685	0.000102109
17.085	-2.21884e-05	18.4973	-2.83533e-05	18.5854	6.3462e-05			17.0816	-0.000580444	18.4973	0.0016134	18.5853	0.000100913
17.1008	-2.52275e-05	18.5141	-5.62245e-05	18.6022	6.13712e-05			17.0974	-0.000573918	18.5141	0.00161681	18.6022	9.96093e-05
17.1166	-3.87472e-05	18.531	-7.69038e-05	18.619	5.93677e-05			17.1132	-0.000573877	18.531	0.00161354	18.619	9.82657e-05
17.1324	-3.709e-05	18.5478	-4.91355e-05	18.6359	5.75619e-05			17.129	-0.000573837	18.5478	0.0015912	18.6359	9.68783e-05
17.1482	-3.25317e-05	18.5647	-1.80656e-05	18.6527	5.61135e-05			17.1448	-0.000602902	18.5646	0.00155756	18.6527	9.54216e-05
17.164	-3.25821e-05	18.5815	-3.30881e-06	18.6695	5.52017e-05			17.1606	-0.000606429	18.5815	0.0015677	18.6695	9.39463e-05
17.1798	-3.26325e-05	18.5983	-2.26841e-06	18.6864	5.4889e-05			17.1763	-0.000608848	18.5983	0.00157033	18.6864	9.26668e-05
17.1955	-2.75489e-05	18.6152	-6.54791e-06	18.7032	5.50406e-05			17.1921	-0.000615316	18.6151	0.00156559	18.7032	9.1806e-05
17.2113	-2.817e-05	18.632	6.94059e-06	18.72	5.54167e-05			17.2079	-0.000610828	18.632	0.00155004	18.72	9.13101e-05
17.2271	-2.87911e-05	18.6488	2.37499e-05	18.7369	5.58011e-05			17.2237	-0.00060907	18.6488	0.00154499	18.7369	9.0918e-05
17.2429	-3.89435e-05	18.6657	4.74778e-05	18.7537	5.60742e-05			17.2395	-0.000608447	18.6657	0.00157017	18.7537	9.0516e-05
17.2587	-6.13774e-05	18.6825	0.000103696	18.7705	5.61969e-05			17.2553	-0.000607824	18.6825	0.00162115	18.7705	9.02607e-05
17.2745	-4.01812e-05	18.6993	0.00014772	18.7874	5.61201e-05			17.2711	-0.000628681	18.6993	0.00165351	18.7874	9.03274e-05
17.2903	-2.99773e-05	18.7162	0.000179892	18.8042	5.57494e-05			17.2869	-0.000632412	18.7162	0.00166823	18.8042	9.06295e-05
17.3061	-3.48511e-05	18.733	0.000193591	18.821	5.50295e-05			17.3027	-0.000640864	18.733	0.00165226	18.821	9.08942e-05
17.3219	-3.97249e-05	18.7498	0.000204466	18.8379	5.40323e-05			17.3185	-0.000648857	18.7498	0.00158826	18.8379	9.09231e-05
17.3377	-5.27893e-05	18.7667	0.000204413	18.8547	5.29412e-05			17.3342	-0.00065685	18.7667	0.00153356	18.8547	9.07132e-05
17.3534	-7.44783e-05	18.7835	0.000197647	18.8715	5.19513e-05			17.35	-0.000655895	18.7835	0.00150653	18.8715	9.04013e-05
17.3692	-7.57559e-05	18.8003	0.000205689	18.8884	5.12184e-05			17.3658	-0.000654941	18.8003	0.00148049	18.8884	9.01056e-05
17.385	-7.70335e-05	18.8172	0.000216243	18.9052	5.08307e-05			17.3816	-0.000657481	18.8172	0.00145605	18.9052	8.98339e-05
17.4008	-0.000104979	18.834	0.000220305	18.922	5.07201e-05			17.3974	-0.000659067	18.834	0.00143832	18.922	8.95297e-05
17.4166	-9.96206e-05	18.8508	0.000220716	18.9389	5.06755e-05			17.4132	-0.000670323	18.8508	0.00142079	18.9389	8.91183e-05
17.4324	-9.73433e-05	18.8677	0.000236473	18.9557	5.04688e-05			17.429	-0.000681579	18.8677	0.00140621	18.9557	8.84888e-05
17.4482	-9.5066e-05	18.8845	0.000282614	18.9725	4.9916e-05			17.4448	-0.000676794	18.8845	0.00141239	18.9725	8.74998e-05
17.464	-9.06575e-05	18.9013	0.000307034	18.9894	4.89562e-05			17.4606	-0.000679942	18.9013	0.00140968	18.9894	8.61576e-05
17.4798	-9.04879e-05	18.9182	0.000309454	19.0062	4.78132e-05			17.4764	-0.00068309	18.9182	0.00139911	19.0062	8.48094e-05
17.4956	-9.03184e-05	18.935	0.000271598	19.0231	4.69619e-05			17.4921	-0.000702047	18.935	0.00138242	19.023	8.3931e-05
17.5113	-9.43878e-05	18.9518	0.000227395	19.0399	4.67602e-05			17.5079	-0.000685113	18.9518	0.00137344	19.0399	8.36652e-05
17.5271	-0.000110308	18.9687	0.000173406	19.0567	4.72265e-05			17.5237	-0.000681069	18.9687	0.00136481	19.0567	8.37676e-05
17.5429	-0.000112769	18.9855	0.000115329	19.0736	4.82538e-05			17.5395	-0.00068786	18.9855	0.00135502	19.0736	8.39231e-05
17.5587	-0.000115231	19.0023	9.08779e-05	19.0904	4.98183e-05			17.5553	-0.000694651	19.0023	0.00133326	19.0904	8.38959e-05
17.5745	-0.0001429	19.0192	0.000113197	19.1072	5.18746e-05			17.5711	-0.00071942	19.0192	0.00130226	19.1072	8.34855e-05
17.5903	-0.000124008	19.036	0.000144503	19.1241	5.41956e-05			17.5869	-0.000722753	19.036	0.00125355	19.1241	8.25863e-05
17.6061	-0.000114664	19.0529	0.000169896	19.1409	5.63888e-05			17.6027	-0.000722309	19.0528	0.00123041	19.1409	8.13686e-05
17.6219	-0.000122742	19.0697	0.000193879	19.1577	5.80404e-05			17.6185	-0.000721866	19.0697	0.00125139	19.1577	8.02354e-05
17.6377	-0.00013082	19.0865	0.000242834	19.1746	5.88934e-05			17.6343	-0.000725519	19.0865	0.00129752	19.1746	7.94559e-05
17.6535	-0.000171927	19.1034	0.00029029	19.1914	5.90189e-05			17.65	-0.000726597	19.1034	0.00133701	19.1914	7.89759e-05
17.6692	-0.000155757	19.1202	0.000333285	19.2082	5.88397e-05			17.6658	-0.000727675	19.1202	0.00136176	19.2082	7.86372e-05
17.685	-0.000155853	19.137	0.000368434	19.2251	5.88247e-05			17.6816	-0.000724803	19.137	0.00137118	19.2251	7.84102e-05
17.7008	-0.000155949	19.1539	0.000394113	19.2419	5.92071e-05			17.6974	-0.000731684	19.1539	0.00134534	19.2419	7.8395e-05
17.7166	-0.000166108	19.1707	0.000392753	19.2587	6.00342e-05			17.7132	-0.000738564	19.1707	0.00128254	19.2587	7.86785e-05
17.7324	-0.000175332	19.1875	0.000383261	19.2756	6.1239e-05			17.729	-0.000744945	19.1875	0.00124289	19.2756	7.92762e-05
17.7482	-0.000158016	19.2044	0.000357532	19.2924	6.26104e-05			17.7448	-0.000748902	19.2044	0.0012117	19.2924	8.01751e-05
17.764	-0.000157161	19.2212	0.000341714	19.3092	6.38606e-05			17.7606	-0.000752859	19.2212	0.00118799	19.3092	8.1322e-05
17.7798	-0.000156306	19.238	0.000346118	19.3261	6.47261e-05			17.7764	-0.000764951	19.238	0.00117159	19.3261	8.25943e-05
17.7956	-0.000170606	19.2549	0.000346404	19.3429	6.50388e-05			17.7922	-0.000787357	19.2549	0.00115729	19.3429	8.38323e-05
17.8114	-0.000200386	19.2717	0.000340505	19.3597	6.48033e-05			17.8079	-0.000787717	19.2717	0.00113213	19.3597	8.48864e-05
17.8271	-0.000202925	19.2885	0.000310548	19.3766	6.41458e-05			17.8237	-0.000788078	19.2885	0.00110157	19.3766	8.56304e-05
17.8429	-0.000205463	19.3054	0.000279266	19.3934	6.31735e-05			17.8395	-0.000792937	19.3054	0.00109577	19.3934	8.59653e-05
17.8587	-0.000213531	19.3222	0.000289369	19.4102	6.20002e-05			17.8553	-0.000790736	19.3222	0.00109562	19.4102	8.58946e-05
17.8745	-0.000238976	19.339	0.000317923	19.4271	6.08391e-05			17.8711	-0.000792113	19.339	0.00110062	19.4271	8.56159e-05
17.8903	-0.000243597	19.3559	0.000360487	19.4439	5.99244e-05			17.8869	-0.00079349	19.3559	0.00111122	19.4439	8.54023e-05
17.9061	-0.000231215	19.3727	0.000398617	19.4608	5.93333e-05			17.9027	-0.000797608	19.3727	0.00111918	19.4607	8.53491e-05
17.9219	-0.000219832	19.3895	0.000425397	19.4776	5.897e-05			17.9185	-0.000825407	19.3895	0.001124	19.4776	8.53532e-05
17.9377	-0.000218745	19.4064	0.000435566	19.4944	5.87102e-05			17.9343	-0.000843259	19.4064	0.00112217	19.4944	8.53018e-05
17.9535	-0.000217658	19.4232	0.00038359	19.5113	5.8509e-05			17.95	-0.00084883	19.4232	0.00113618	19.5113	8.51701e-05
17.9693	-0.000221379	19.44	0.000320991	19.5281	5.84033e-05			17.9658	-0.000854401	19.44	0.00116017	19.5281	8.49864e-05
17.985	-0.000208254	19.4569	0.000274758	19.5449	5.84509e-05			17.9816	-0.000852131	19.4569	0.00118257	19.5449	8.4774e-05
18.0008	-0.000212272	19.4737	0.000275072	19.5618	5.86843e-05			17.9974	-0.000851906	19.4737	0.00118338	19.5618	8.45249e-05
18.0166	-0.00021629	19.4906	0.000291595	19.5786	5.90757e-05			18.0132	-0.000851682	19.4905	0.00116633	19.5786	8.42166e-05
18.0324	-0.000259788	19.5074	0.000304778	19.5954	5.94861e-05			18.029	-0.000855537	19.5074	0.00114272	19.5954	8.38818e-05
18.0482	-0.000262266	19.5242	0.000309373	19.6123	5.97031e-05			18.0448	-0.000853515	19.5242	0.00112737	19.6123	8.36579e-05
18.064	-0.000256746	19.5411	0.000272211	19.6291	5.95857e-05			18.0606	-0.000858813	19.5411	0.00111779	19.6291	8.36767e-05
18.0798	-0.000258065	19.5579	0.000278596	19.6459	5.91689e-05			18.0764	-0.000864111	19.5579	0.00113545	19.6459	8.39008e-05
18.0956	-0.000259383	19.5747	0.000313731	19.6628	5.85933e-05			18.0922	-0.000907898	19.5747	0.00116033	19.6628	8.41402e-05
18.1114	-0.000265791	19.5916	0.000354938	19.6796	5.79567e-05			18.1079	-0.000899404	19.5916	0.00118536	19.6796	8.41675e-05
18.1272	-0.000267404	19.6084	0.000376197	19.6964	5.72937e-05			18.1237	-0.000890911	19.6084	0.00119929	19.6964	8.37946e-05
18.1429	-0.000270095	19.6252	0.000379383	19.7133	5.66417e-05			18.1395	-0.000895852	19.6252	0.00120214	19.7133	8.29376e-05
18.1587	-0.000268746	19.6421	0.000362854	19.7301	5.61051e-05			18.1553	-0.000900793	19.6421	0.00118392	19.7301	8.16499e-05
18.1745	-0.000271285	19.6589	0.000345114	19.7469	5.57973e-05			18.1711	-0.000918596	19.6589	0.0011527	19.7469	8.01248e-05
18.1903	-0.000324333	19.6757	0.000325758	19.7638	5.5629e-05			18.1869	-0.000921748	19.6757	0.00116011	19.7638	7.86909e-05
18.2061	-0.000325042	19.6926	0.000306645	19.7806	5.53484e-05			18.2027	-0.000914407	19.6926	0.00116878	19.7806	7.76506e-05
18.2219	-0.000325751	19.7094	0.000331056	19.7974	5.4903e-05			18.2185	-0.00091072	19.7094	0.00117249	19.7974	7.70465e-05
18.2377	-0.000331697	19.7262	0.000357478	19.8143	5.44907e-05			18.2343	-0.000908858	19.7262	0.00117096	19.8143	7.66715e-05
18.2535	-0.000324803	19.7431	0.000383162	19.8311	5.42753e-05			18.2501	-0.000907704	19.7431	0.00115652	19.8311	7.62599e-05
18.2693	-0.000322065	19.7599	0.000388736	19.8479	5.42634e-05			18.2658	-0.000906551	19.7599	0.00112421	19.8479	7.56327e-05
18.2851	-0.000319328	19.7767	0.000372767	19.8648	5.44051e-05			18.2816	-0.000905655	19.7767	0.00109305	19.8648	7.47775e-05
18.3008	-0.000307512	19.7936	0.00031559	19.8816	5.46804e-05			18.2974	-0.000904758	19.7936	0.00107378	19.8816	7.38092e-05
18.3166	-0.000303925	19.8104	0.000296195	19.8985	5.50785e-05			18.3132	-0.00090857	19.8104	0.00106064	19.8984	7.28111e-05
18.3324	-0.000304238	19.8272	0.00029523	19.9153	5.55835e-05			18.329	-0.000958347	19.8272	0.00105006	19.9153	7.17801e-05
18.3482	-0.000304552	19.8441	0.00030213	19.9321	5.62138e-05			18.3448	-0.000946704	19.8441	0.00104312	19.9321	7.0793e-05
18.364	-0.000308765	19.8609	0.000312018	19.949	5.70024e-05			18.3606	-0.000932463	19.8609	0.00104768	19.9489	7.01595e-05
18.3798	-0.00035217	19.8777	0.000323718	19.9658	5.79123e-05			18.3764	-0.000926845	19.8777	0.0010406	19.9658	7.01967e-05
18.3956	-0.000348594	19.8946	0.000330892	19.9826	5.88241e-05			18.3922	-0.000941871	19.8946	0.0010247	19.9826	7.08847e-05
18.4114	-0.000343167	19.9114	0.000333612	19.9995	5.96025e-05			18.408	-0.000956897	19.9114	0.00101416	19.9995	7.19486e-05
18.4272	-0.000337739	19.9283	0.000328458	20.0163	6.01254e-05			18.4237	-0.000972706	19.9282	0.00102999	20.0163	7.31329e-05
18.443	-0.000329714	19.9451	0.000318145	20.0331	6.02855e-05			18.4395	-0.000973832	19.9451	0.00104428	20.0331	7.42805e-05
18.4587	-0.000328119	19.9619	0.000315014	20.05	6.0056e-05			18.4553	-0.000974958	19.9619	0.00104192	20.05	7.53019e-05
18.4745	-0.000326524	19.9788	0.000306983	20.0668	5.95907e-05			18.4711	-0.000986439	19.9787	0.0010293	20.0668	7.61359e-05
18.4903	-0.000352903	19.9956	0.000294806	20.0836	5.92516e-05			18.4869	-0.000988916	19.9956	0.00103898	20.0836	7.67032e-05
18.5061	-0.000344294	20.0124	0.000280532	20.1005	5.94299e-05			18.5027	-0.000972425	20.0124	0.00105573	20.1005	7.68907e-05
18.5219	-0.000343601	20.0293	0.00026797	20.1173	6.02606e-05			18.5185	-0.000967822	20.0293	0.00107744	20.1173	7.66026e-05
18.5377	-0.000342909	20.0461	0.000250201	20.1341	6.15635e-05			18.5343	-0.000965675	20.0461	0.00109436	20.1341	7.58685e-05
18.5535	-0.000350253	20.0629	0.0002285	20.151	6.30392e-05			18.5501	-0.000982599	20.0629	0.00110561	20.151	7.49124e-05
18.5693	-0.000392451	20.0798	0.000206649	20.1678	6.44254e-05			18.5659	-0.000999523	20.0798	0.00110062	20.1678	7.40256e-05
18.5851	-0.000393352	20.0966	0.00017762	20.1846	6.55527e-05			18.5816	-0.00100083	20.0966	0.00108807	20.1846	7.339e-05
18.6009	-0.000394252	20.1134	0.000170817	20.2015	6.64039e-05			18.5974	-0.00100215	20.1134	0.00107725	20.2015	7.30508e-05
18.6166	-0.000402569	20.1303	0.000202068	20.2183	6.71064e-05			18.6132	-0.00100828	20.1303	0.00106407	20.2183	7.29307e-05
18.6324	-0.000398059	20.1471	0.000239589	20.2351	6.77798e-05			18.629	-0.00100443	20.1471	0.00104759	20.2351	7.29088e-05
18.6482	-0.000399185	20.1639	0.000268814	20.252	6.84207e-05			18.6448	-0.00099181	20.1639	0.00102252	20.252	7.30027e-05
18.664	-0.000400311	20.1808	0.000286159	20.2688	6.8949e-05			18.6606	-0.000990308	20.1808	0.00102034	20.2688	7.33594e-05
18.6798	-0.000409521	20.1976	0.000262157	20.2856	6.92888e-05			18.6764	-0.000990873	20.1976	0.00101825	20.2856	7.3977e-05
18.6956	-0.000415725	20.2144	0.000249219	20.3025	6.93796e-05			18.6922	-0.000991439	20.2144	0.00100579	20.3025	7.46382e-05
18.7114	-0.000415972	20.2313	0.000261907	20.3193	6.91377e-05			18.708	-0.000994073	20.2313	0.000983292	20.3193	7.51445e-05
18.7272	-0.000416219	20.2481	0.000275604	20.3361	6.8492e-05			18.7238	-0.000996411	20.2481	0.000946612	20.3361	7.54378e-05
18.743	-0.000419244	20.2649	0.000286514	20.353	6.7567e-05			18.7395	-0.000999619	20.2649	0.000920339	20.353	7.55707e-05
18.7588	-0.000422429	20.2818	0.000294798	20.3698	6.66901e-05			18.7553	-0.00100283	20.2818	0.000914714	20.3698	7.56576e-05
18.7745	-0.000425614	20.2986	0.000299101	20.3867	6.60642e-05			18.7711	-0.00103555	20.2986	0.000926862	20.3866	7.57774e-05
18.7903	-0.000418759	20.3154	0.000299348	20.4035	6.56221e-05			18.7869	-0.0010355	20.3154	0.000954772	20.4035	7.5868e-05
18.8061	-0.000411903	20.3323	0.000291732	20.4203	6.52231e-05			18.8027	-0.0010472	20.3323	0.00100455	20.4203	7.57274e-05
18.8219	-0.000414623	20.3491	0.000274717	20.4372	6.47896e-05			18.8185	-0.00103749	20.3491	0.00105164	20.4372	7.51576e-05
18.8377	-0.000417343	20.3659	0.000215955	20.454	6.42842e-05			18.8343	-0.00102682	20.3659	0.0010846	20.454	7.41611e-05
18.8535	-0.000425188	20.3828	0.000181159	20.4708	6.3691e-05			18.8501	-0.00102105	20.3828	0.00110185	20.4708	7.29379e-05
18.8693	-0.000424562	20.3996	0.00015857	20.4877	6.30383e-05			18.8659	-0.00101023	20.3996	0.00108281	20.4877	7.17402e-05
18.8851	-0.000423935	20.4165	0.00014726	20.5045	6.23856e-05			18.8816	-0.00100624	20.4164	0.00106853	20.5045	7.08602e-05
18.9009	-0.000425954	20.4333	0.000152247	20.5213	6.18048e-05			18.8974	-0.00100497	20.4333	0.00106701	20.5213	7.05991e-05
18.9167	-0.000431216	20.4501	0.00017824	20.5382	6.13679e-05			18.9132	-0.00101823	20.4501	0.00106496	20.5382	7.10869e-05
18.9324	-0.000429659	20.467	0.000203602	20.555	6.10651e-05			18.929	-0.00103148	20.467	0.00105648	20.555	7.21834e-05
18.9482	-0.000448461	20.4838	0.000207628	20.5718	6.07693e-05			18.9448	-0.00104756	20.4838	0.00104282	20.5718	7.35993e-05
18.964	-0.000444294	20.5006	0.000196628	20.5887	6.0363e-05			18.9606	-0.00102479	20.5006	0.00102387	20.5887	7.50963e-05
18.9798	-0.000439941	20.5175	0.00019995	20.6055	5.99195e-05			18.9764	-0.00103208	20.5175	0.000974762	20.6055	7.65678e-05
18.9956	-0.000438742	20.5343	0.000215194	20.6223	5.9714e-05			18.9922	-0.00103937	20.5343	0.000945537	20.6223	7.79662e-05
19.0114	-0.000437543	20.5511	0.000226585	20.6392	5.99367e-05			19.008	-0.00106103	20.5511	0.000924112	20.6392	7.92334e-05
19.0272	-0.000449966	20.568	0.000233199	20.656	6.04376e-05			19.0238	-0.00102932	20.568	0.000912841	20.656	8.03052e-05
19.043	-0.000451989	20.5848	0.000230613	20.6728	6.09024e-05			19.0395	-0.0010299	20.5848	0.000933325	20.6728	8.11375e-05
19.0588	-0.000454013	20.6016	0.000264721	20.6897	6.11755e-05			19.0553	-0.00103048	20.6016	0.000953326	20.6897	8.17641e-05
19.0746	-0.00047322	20.6185	0.000303377	20.7065	6.13143e-05			19.0711	-0.00103649	20.6185	0.000975943	20.7065	8.23449e-05
19.0904	-0.000455685	20.6353	0.000336677	20.7233	6.14071e-05			19.0869	-0.00104369	20.6353	0.00102179	20.7233	8.30535e-05
19.1061	-0.000454551	20.6521	0.000352404	20.7402	6.1434e-05			19.1027	-0.00104564	20.6521	0.00106471	20.7402	8.39078e-05
19.1219	-0.000453416	20.669	0.000351254	20.757	6.12922e-05			19.1185	-0.00102097	20.669	0.00109652	20.757	8.47965e-05
19.1377	-0.000457231	20.6858	0.000324317	20.7738	6.08572e-05			19.1343	-0.00102338	20.6858	0.00111689	20.7738	8.5613e-05
19.1535	-0.000467889	20.7026	0.000291411	20.7907	6.00058e-05			19.1501	-0.00102578	20.7026	0.00111334	20.7907	8.62956e-05
19.1693	-0.000479728	20.7195	0.000270978	20.8075	5.87303e-05			19.1659	-0.00103526	20.7195	0.00109139	20.8075	8.68314e-05
19.1851	-0.000483229	20.7363	0.000249389	20.8244	5.73232e-05			19.1817	-0.00104605	20.7363	0.0010719	20.8243	8.73342e-05
19.2009	-0.000479315	20.7531	0.000223531	20.8412	5.62223e-05			19.1974	-0.0010413	20.7531	0.00105416	20.8412	8.80349e-05
19.2167	-0.000478366	20.77	0.000176122	20.858	5.56394e-05			19.2132	-0.00104534	20.77	0.00103245	20.858	8.90301e-05
19.2325	-0.000477417	20.7868	0.000165526	20.8749	5.55272e-05			19.229	-0.00104937	20.7868	0.000992789	20.8748	9.01455e-05
19.2483	-0.000466773	20.8036	0.000143784	20.8917	5.57737e-05			19.2448	-0.00105873	20.8036	0.000970269	20.8917	9.11336e-05
19.264	-0.000456129	20.8205	0.000116763	20.9085	5.62635e-05			19.2606	-0.00105499	20.8205	0.000962284	20.9085	9.18881e-05
19.2798	-0.000461721	20.8373	0.00012316	20.9254	5.68152e-05			19.2764	-0.00105264	20.8373	0.000965599	20.9254	9.24599e-05
19.2956	-0.000467314	20.8542	0.000179353	20.9422	5.7193e-05			19.2922	-0.0010503	20.8541	0.000984656	20.9422	9.2934e-05
19.3114	-0.000480508	20.871	0.000220452	20.959	5.72627e-05			19.308	-0.00104206	20.871	0.00098729	20.959	9.33407e-05
19.3272	-0.000472564	20.8878	0.000247575	20.9759	5.70922e-05			19.3238	-0.00103955	20.8878	0.000977336	20.9759	9.36748e-05
19.343	-0.000470261	20.9047	0.000257807	20.9927	5.684e-05			19.3396	-0.00104024	20.9046	0.000969967	20.9927	9.39328e-05
19.3588	-0.000474037	20.9215	0.000270052	21.0095	5.65962e-05			19.3553	-0.00104094	20.9215	0.000969306	21.0095	9.41129e-05
19.3746	-0.000477812	20.9383	0.000277955	21.0264	5.63508e-05			19.3711	-0.00105841	20.9383	0.000975441	21.0264	9.42378e-05
19.3904	-0.000486632	20.9552	0.00028177	21.0432	5.60316e-05			19.3869	-0.00107589	20.9552	0.000993555	21.0432	9.44329e-05
19.4062	-0.000484096	20.972	0.000280104	21.06	5.55307e-05			19.4027	-0.00105927	20.972	0.0010087	21.06	9.49458e-05
19.4219	-0.000443888	20.9888	0.000277367	21.0769	5.47541e-05			19.4185	-0.00105138	20.9888	0.00101359	21.0769	9.60121e-05
19.4377	-0.000443673	21.0057	0.000263757	21.0937	5.37085e-05			19.4343	-0.00105335	21.0057	0.00101683	21.0937	9.76614e-05
19.4535	-0.000443458	21.0225	0.000241305	21.1105	5.25389e-05			19.4501	-0.00105533	21.0225	0.00106804	21.1105	9.96484e-05
19.4693	-0.000448439	21.0393	0.000214506	21.1274	5.14207e-05			19.4659	-0.00105497	21.0393	0.00110306	21.1274	0.000101613
19.4851	-0.000445026	21.0562	0.000179255	21.1442	5.04611e-05			19.4817	-0.00105706	21.0562	0.00112204	21.1442	0.000103313
19.5009	-0.000445057	21.073	0.000183765	21.161	4.97702e-05			19.4975	-0.00105152	21.073	0.00111203	21.161	0.000104681
19.5167	-0.000445089	21.0898	0.000221659	21.1779	4.94781e-05			19.5132	-0.00104876	21.0898	0.00108633	21.1779	0.000105758
19.5325	-0.000465805	21.1067	0.000264869	21.1947	4.95755e-05			19.529	-0.00105582	21.1067	0.00108549	21.1947	0.000106706
19.5483	-0.000473272	21.1235	0.00028747	21.2115	4.98834e-05			19.5448	-0.00106289	21.1235	0.00108728	21.2115	0.000107847
19.5641	-0.00048074	21.1403	0.00029352	21.2284	5.02143e-05			19.5606	-0.00105312	21.1403	0.0010891	21.2284	0.000109476
19.5798	-0.000498034	21.1572	0.000295634	21.2452	5.04575e-05			19.5764	-0.00105751	21.1572	0.00108877	21.2452	0.000111592
19.5956	-0.000492746	21.174	0.000293864	21.262	5.05767e-05			19.5922	-0.0010619	21.174	0.00108629	21.262	0.000113945
19.6114	-0.000484267	21.1908	0.000285025	21.2789	5.06314e-05			19.608	-0.00107387	21.1908	0.00107819	21.2789	0.000116254
19.6272	-0.000475788	21.2077	0.000267786	21.2957	5.07597e-05			19.6238	-0.0010799	21.2077	0.00105897	21.2957	0.000118301
19.643	-0.000469009	21.2245	0.000229597	21.3126	5.10576e-05			19.6396	-0.00107552	21.2245	0.00107491	21.3125	0.000119916
19.6588	-0.000465649	21.2413	0.000206989	21.3294	5.14887e-05			19.6554	-0.00107583	21.2413	0.00109887	21.3294	0.00012097
19.6746	-0.000469041	21.2582	0.00020749	21.3462	5.19328e-05			19.6711	-0.00107614	21.2582	0.00112335	21.3462	0.000121375
19.6904	-0.000472432	21.275	0.000211922	21.3631	5.22681e-05			19.6869	-0.00109038	21.275	0.00114342	21.3631	0.00012111
19.7062	-0.000479792	21.2918	0.000219299	21.3799	5.23856e-05			19.7027	-0.00107757	21.2918	0.001145	21.3799	0.000120253
19.722	-0.000487151	21.3087	0.000225824	21.3967	5.21752e-05			19.7185	-0.00107239	21.3087	0.00113475	21.3967	0.000119016
19.7377	-0.000463522	21.3255	0.000231419	21.4136	5.15606e-05			19.7343	-0.00107266	21.3255	0.00114455	21.4136	0.00011775
19.7535	-0.000458847	21.3424	0.000234123	21.4304	5.06221e-05			19.7501	-0.00107293	21.3423	0.00115272	21.4304	0.000116912
19.7693	-0.000454368	21.3592	0.000223634	21.4472	4.96535e-05			19.7659	-0.00109398	21.3592	0.00115828	21.4472	0.000116925
19.7851	-0.000439316	21.376	0.000242766	21.4641	4.89439e-05			19.7817	-0.001074	21.376	0.00115453	21.4641	0.00011793
19.8009	-0.000442394	21.3929	0.000262953	21.4809	4.85096e-05			19.7975	-0.00106734	21.3929	0.00116077	21.4809	0.000119646
19.8167	-0.000445473	21.4097	0.000282189	21.4977	4.80659e-05			19.8132	-0.00107032	21.4097	0.00117575	21.4977	0.000121605
19.8325	-0.000455264	21.4265	0.000302743	21.5146	4.72327e-05			19.829	-0.00107329	21.4265	0.00119886	21.5146	0.000123423
19.8483	-0.000464913	21.4434	0.000319298	21.5314	4.58962e-05			19.8448	-0.00108591	21.4434	0.00121046	21.5314	0.00012481
19.8641	-0.000468918	21.4602	0.000317257	21.5482	4.43789e-05			19.8606	-0.00109224	21.4602	0.00120556	21.5482	0.000125517
19.8799	-0.000462434	21.477	0.000306199	21.5651	4.31773e-05			19.8764	-0.00110052	21.477	0.00115111	21.5651	0.000125484
19.8956	-0.000466877	21.4939	0.000337199	21.5819	4.26036e-05			19.8922	-0.00108565	21.4939	0.00116964	21.5819	0.000124899
19.9114	-0.000471321	21.5107	0.000358963	21.5987	4.26137e-05			19.908	-0.00107567	21.5107	0.0011902	21.5987	0.000124013
19.9272	-0.000469339	21.5275	0.0003719	21.6156	4.28285e-05			19.9238	-0.00107893	21.5275	0.00120791	21.6156	0.000123041
19.943	-0.000448384	21.5444	0.000369457	21.6324	4.27648e-05			19.9396	-0.00108218	21.5444	0.00122291	21.6324	0.00012224
19.9588	-0.000439486	21.5612	0.000343784	21.6492	4.2095e-05			19.9554	-0.00109019	21.5612	0.00123169	21.6492	0.00012181
19.9746	-0.000457325	21.578	0.000300427	21.6661	4.07757e-05			19.9711	-0.00108648	21.578	0.00122058	21.6661	0.000121738
19.9904	-0.000475163	21.5949	0.000283109	21.6829	3.90346e-05			19.9869	-0.00108829	21.5949	0.00120309	21.6829	0.000121851
20.0062	-0.000481479	21.6117	0.000284093	21.6997	3.72111e-05			20.0027	-0.0010901	21.6117	0.0011768	21.6997	0.000121988
20.022	-0.000485662	21.6285	0.000290496	21.7166	3.55845e-05			20.0185	-0.00105105	21.6285	0.00112268	21.7166	0.000122053
20.0378	-0.000481645	21.6454	0.000304042	21.7334	3.43206e-05			20.0343	-0.00105268	21.6454	0.00108746	21.7334	0.000122016
20.0535	-0.000484225	21.6622	0.000341278	21.7503	3.35388e-05			20.0501	-0.0010543	21.6622	0.00105876	21.7502	0.000121914
20.0693	-0.000486805	21.679	0.000382639	21.7671	3.33241e-05			20.0659	-0.00106071	21.679	0.00102798	21.7671	0.000121811
20.0851	-0.000504126	21.6959	0.000398729	21.7839	3.35713e-05			20.0817	-0.00108504	21.6959	0.000998399	21.7839	0.000121717
20.1009	-0.000492577	21.7127	0.00039588	21.8008	3.39932e-05			20.0975	-0.00107365	21.7127	0.000991514	21.8008	0.00012158
20.1167	-0.000490029	21.7295	0.000398724	21.8176	3.43564e-05			20.1133	-0.00106585	21.7295	0.000989542	21.8176	0.000121285
20.1325	-0.000490471	21.7464	0.000398553	21.8344	3.45793e-05			20.129	-0.00106219	21.7464	0.000992208	21.8344	0.000120684
20.1483	-0.000490913	21.7632	0.000390493	21.8513	3.46414e-05			20.1448	-0.00105852	21.7632	0.00100124	21.8513	0.000119711
20.1641	-0.000485768	21.7801	0.000346863	21.8681	3.44619e-05			20.1606	-0.00105867	21.78	0.00101061	21.8681	0.000118471
20.1799	-0.000483339	21.7969	0.000364414	21.8849	3.38597e-05			20.1764	-0.00105882	21.7969	0.00101648	21.8849	0.000117115
20.1957	-0.000482963	21.8137	0.000389972	21.9018	3.27337e-05			20.1922	-0.00106061	21.8137	0.00101724	21.9018	0.0001157
20.2114	-0.000482588	21.8306	0.000413188	21.9186	3.13256e-05			20.208	-0.00107729	21.8306	0.000997805	21.9186	0.00011425
20.2272	-0.000505898	21.8474	0.000434623	21.9354	3.00718e-05			20.2238	-0.00107749	21.8474	0.000965257	21.9354	0.000112903
20.243	-0.000516145	21.8642	0.000455792	21.9523	2.92293e-05			20.2396	-0.00106675	21.8642	0.000936626	21.9523	0.000111894
20.2588	-0.000505329	21.8811	0.000471523	21.9691	2.88278e-05			20.2554	-0.00106456	21.8811	0.000929951	21.9691	0.000111378
20.2746	-0.000493196	21.8979	0.000478571	21.9859	2.8791e-05			20.2712	-0.00107263	21.8979	0.000924291	21.9859	0.000111368
20.2904	-0.00049077	21.9147	0.000448998	22.0028	2.89988e-05			20.2869	-0.00108071	21.9147	0.000912282	22.0028	0.000111814
20.3062	-0.000488344	21.9316	0.000402535	22.0196	2.93173e-05			20.3027	-0.00107874	21.9316	0.000896278	22.0196	0.000112604
20.322	-0.000483806	21.9484	0.000336163	22.0364	2.96298e-05			20.3185	-0.00107969	21.9484	0.000890728	22.0364	0.000113539
20.3378	-0.000482803	21.9652	0.000256613	22.0533	2.98687e-05			20.3343	-0.00108064	21.9652	0.000904915	22.0533	0.000114446
20.3536	-0.000481799	21.9821	0.000198921	22.0701	3.00287e-05			20.3501	-0.00107336	21.9821	0.000907461	22.0701	0.000115252
20.3693	-0.000494441	21.9989	0.000168993	22.0869	3.01615e-05			20.3659	-0.0010723	21.9989	0.000900952	22.0869	0.000115951
20.3851	-0.000477739	22.0157	0.000147361	22.1038	3.03771e-05			20.3817	-0.00107123	22.0157	0.000895949	22.1038	0.00011653
20.4009	-0.000461517	22.0326	0.000115174	22.1206	3.08362e-05			20.3975	-0.00108411	22.0326	0.000900842	22.1206	0.000116974
20.4167	-0.000464246	22.0494	7.69383e-05	22.1374	3.16627e-05			20.4133	-0.00108365	22.0494	0.000906551	22.1374	0.000117389
20.4325	-0.000466975	22.0662	5.58062e-05	22.1543	3.27939e-05			20.4291	-0.00107688	22.0662	0.000914382	22.1543	0.000118034
20.4483	-0.000479818	22.0831	3.41112e-05	22.1711	3.398e-05			20.4448	-0.00107702	22.0831	0.000934909	22.1711	0.000119112
20.4641	-0.000508586	22.0999	1.10571e-05	22.188	3.49647e-05			20.4606	-0.00107715	22.0999	0.000963824	22.1879	0.000120581
20.4799	-0.00050824	22.1167	-1.57135e-05	22.2048	3.56498e-05			20.4764	-0.00108357	22.1167	0.000990473	22.2048	0.000122253
20.4957	-0.000507895	22.1336	-1.17235e-05	22.2216	3.61118e-05			20.4922	-0.00107807	22.1336	0.00100299	22.2216	0.000123944
20.5115	-0.000515688	22.1504	1.96176e-05	22.2385	3.64863e-05			20.508	-0.00107703	22.1504	0.00100293	22.2384	0.000125526
20.5272	-0.000508382	22.1672	6.41722e-05	22.2553	3.68578e-05			20.5238	-0.00107599	22.1672	0.000989243	22.2553	0.000126927
20.543	-0.000489972	22.1841	0.000118226	22.2721	3.72365e-05			20.5396	-0.00108041	22.1841	0.000962301	22.2721	0.000128137
20.5588	-0.000484884	22.2009	0.000164427	22.289	3.75736e-05			20.5554	-0.00106212	22.2009	0.000916718	22.289	0.000129217
20.5746	-0.000487672	22.2178	0.000198518	22.3058	3.77563e-05			20.5712	-0.00105324	22.2177	0.000886816	22.3058	0.000130262
20.5904	-0.000490461	22.2346	0.000222053	22.3226	3.76157e-05			20.587	-0.00105235	22.2346	0.000863156	22.3226	0.000131321
20.6062	-0.000503703	22.2514	0.000231307	22.3395	3.7019e-05			20.6027	-0.00105146	22.2514	0.000851622	22.3395	0.000132377
20.622	-0.000496887	22.2683	0.000193692	22.3563	3.59826e-05			20.6185	-0.00105377	22.2682	0.000894644	22.3563	0.000133427
20.6378	-0.000494995	22.2851	0.000139369	22.3731	3.46793e-05			20.6343	-0.00106164	22.2851	0.000918372	22.3731	0.000134543
20.6536	-0.000493103	22.3019	0.000118995	22.39	3.33215e-05			20.6501	-0.00105748	22.3019	0.000922594	22.39	0.000135848
20.6694	-0.000485553	22.3188	0.000127366	22.4068	3.20488e-05			20.6659	-0.00106238	22.3188	0.000893664	22.4068	0.000137428
20.6851	-0.00048203	22.3356	0.000141586	22.4236	3.09283e-05			20.6817	-0.00106727	22.3356	0.000882868	22.4236	0.000139245
20.7009	-0.000482177	22.3524	0.000124258	22.4405	3.00018e-05			20.6975	-0.00104863	22.3524	0.00091842	22.4405	0.00014117
20.7167	-0.000482325	22.3693	8.48922e-05	22.4573	2.92776e-05			20.7133	-0.00104496	22.3693	0.000967606	22.4573	0.000143099
20.7325	-0.000486143	22.3861	6.68533e-05	22.4741	2.86868e-05			20.7291	-0.00104656	22.3861	0.0010129	22.4741	0.00014499
20.7483	-0.000550694	22.4029	5.687e-05	22.491	2.80885e-05			20.7449	-0.00104817	22.4029	0.00102862	22.491	0.000146779
20.7641	-0.000537033	22.4198	4.51436e-05	22.5078	2.73381e-05			20.7606	-0.0010527	22.4198	0.00101804	22.5078	0.000148311
20.7799	-0.000530262	22.4366	3.30428e-05	22.5246	2.63993e-05			20.7764	-0.00105485	22.4366	0.000982651	22.5246	0.000149389
20.7957	-0.000523491	22.4534	2.86681e-05	22.5415	2.5415e-05			20.7922	-0.0010346	22.4534	0.000951406	22.5415	0.000149844
20.8115	-0.000513146	22.4703	2.4231e-05	22.5583	2.46232e-05			20.808	-0.00101253	22.4703	0.000922785	22.5583	0.000149572
20.8273	-0.000509772	22.4871	1.87015e-05	22.5751	2.42473e-05			20.8238	-0.00101213	22.4871	0.000893503	22.5751	0.000148591
20.843	-0.000502048	22.5039	6.09793e-06	22.592	2.44068e-05			20.8396	-0.00101172	22.5039	0.000897446	22.592	0.000147189
20.8588	-0.000498801	22.5208	1.25744e-05	22.6088	2.49682e-05			20.8554	-0.00101623	22.5208	0.000912449	22.6088	0.000146007
20.8746	-0.000497794	22.5376	9.75895e-05	22.6256	2.56313e-05			20.8712	-0.00101499	22.5376	0.000965418	22.6256	0.000145746
20.8904	-0.000496786	22.5544	0.000170729	22.6425	2.62457e-05			20.887	-0.00100879	22.5544	0.00102665	22.6425	0.000146724
20.9062	-0.000519659	22.5713	0.000231145	22.6593	2.68523e-05			20.9027	-0.00100259	22.5713	0.00108257	22.6593	0.000148696
20.922	-0.000512302	22.5881	0.000261273	22.6762	2.74036e-05			20.9185	-0.000999375	22.5881	0.00112802	22.6761	0.000151045
20.9378	-0.00050229	22.6049	0.000262633	22.693	2.76261e-05			20.9343	-0.000992678	22.6049	0.00116222	22.693	0.000153159
20.9536	-0.000505608	22.6218	0.000238939	22.7098	2.7229e-05			20.9501	-0.000979581	22.6218	0.00116457	22.7098	0.000154663
20.9694	-0.000508926	22.6386	0.000201001	22.7267	2.62627e-05			20.9659	-0.000967086	22.6386	0.00110577	22.7267	0.000155373
20.9852	-0.000558334	22.6554	0.000211527	22.7435	2.53001e-05			20.9817	-0.000965783	22.6554	0.00105363	22.7435	0.00015527
21.0009	-0.000524836	22.6723	0.000227431	22.7603	2.50916e-05			20.9975	-0.000964481	22.6723	0.00102381	22.7603	0.000154617
21.0167	-0.000489001	22.6891	0.000241821	22.7772	2.59497e-05			21.0133	-0.000946803	22.6891	0.00099688	22.7772	0.000153946
21.0325	-0.000492365	22.706	0.000253687	22.794	2.75732e-05			21.0291	-0.000951019	22.7059	0.000973444	22.794	0.000153741
21.0483	-0.00049573	22.7228	0.000269472	22.8108	2.94246e-05			21.0449	-0.000955235	22.7228	0.000960208	22.8108	0.000154109
21.0641	-0.000506449	22.7396	0.000331978	22.8277	3.11156e-05			21.0606	-0.000965576	22.7396	0.000950849	22.8277	0.000154782
21.0799	-0.00052065	22.7565	0.00039432	22.8445	3.24576e-05			21.0764	-0.000976609	22.7565	0.000947144	22.8445	0.000155343
21.0957	-0.000528019	22.7733	0.00040671	22.8613	3.33456e-05			21.0922	-0.000957509	22.7733	0.000963893	22.8613	0.000155406
21.1115	-0.000546272	22.7901	0.000377883	22.8782	3.37e-05			21.108	-0.000948866	22.7901	0.000977862	22.8782	0.000154797
21.1273	-0.000539959	22.807	0.000333322	22.895	3.35355e-05			21.1238	-0.000940223	22.807	0.000975854	22.895	0.000153738
21.1431	-0.000515797	22.8238	0.000301279	22.9118	3.31758e-05			21.1396	-0.00093113	22.8238	0.000955928	22.9118	0.000152665
21.1588	-0.000513754	22.8406	0.000264582	22.9287	3.32967e-05			21.1554	-0.000923393	22.8406	0.000897815	22.9287	0.000151839
21.1746	-0.00051622	22.8575	0.000225353	22.9455	3.44053e-05			21.1712	-0.000920018	22.8575	0.000878534	22.9455	0.000151262
21.1904	-0.000518686	22.8743	0.000195027	22.9623	3.63133e-05			21.187	-0.000916644	22.8743	0.000888232	22.9623	0.000150856
21.2062	-0.000525633	22.8911	0.000167149	22.9792	3.83867e-05			21.2028	-0.000908011	22.8911	0.000901912	22.9792	0.000150558
21.222	-0.000527494	22.908	0.000139996	22.996	4.00803e-05			21.2185	-0.000896888	22.908	0.000918632	22.996	0.000150308
21.2378	-0.000558397	22.9248	0.000106707	23.0128	4.1067e-05			21.2343	-0.000888841	22.9248	0.000933981	23.0128	0.000150002
21.2536	-0.000554284	22.9416	9.91392e-05	23.0297	4.12246e-05			21.2501	-0.000887668	22.9416	0.000942184	23.0297	0.00014951
21.2694	-0.000553688	22.9585	0.000104948	23.0465	4.07839e-05			21.2659	-0.000892956	22.9585	0.00094411	23.0465	0.000148789
21.2852	-0.000553092	22.9753	0.000134067	23.0633	4.03744e-05			21.2817	-0.000898244	22.9753	0.000939308	23.0633	0.000148021
21.301	-0.000554935	22.9921	0.000148031	23.0802	4.0699e-05			21.2975	-0.000886462	22.9921	0.000924025	23.0802	0.000147491
21.3167	-0.000545346	23.009	0.000145809	23.097	4.20254e-05			21.3133	-0.000886142	23.009	0.000904589	23.097	0.000147276
21.3325	-0.000543536	23.0258	0.00010858	23.1139	4.40072e-05			21.3291	-0.000885822	23.0258	0.000896306	23.1138	0.000147213
21.3483	-0.000552894	23.0426	6.58838e-05	23.1307	4.6103e-05			21.3449	-0.000887922	23.0426	0.00089047	23.1307	0.000147188
21.3641	-0.000562252	23.0595	3.54273e-05	23.1475	4.80766e-05			21.3607	-0.000894865	23.0595	0.000881538	23.1475	0.000147261
21.3799	-0.000560689	23.0763	1.13172e-05	23.1644	5.00329e-05			21.3764	-0.000887839	23.0763	0.000869364	23.1643	0.000147519
21.3957	-0.00056093	23.0931	-9.44991e-06	23.1812	5.20905e-05			21.3922	-0.000880479	23.0931	0.000850585	23.1812	0.000147961
21.4115	-0.000561172	23.11	-2.72741e-05	23.198	5.41444e-05			21.408	-0.000878615	23.11	0.000831795	23.198	0.000148533
21.4273	-0.000564713	23.1268	-3.53934e-05	23.2149	5.59437e-05			21.4238	-0.000879398	23.1268	0.000822527	23.2149	0.000149185
21.4431	-0.000594767	23.1437	1.19675e-05	23.2317	5.72681e-05			21.4396	-0.000880182	23.1436	0.00081702	23.2317	0.00014987
21.4589	-0.000583781	23.1605	5.3707e-05	23.2485	5.80699e-05			21.4554	-0.000851137	23.1605	0.000815435	23.2485	0.000150523
21.4746	-0.00058006	23.1773	8.27828e-05	23.2654	5.86e-05			21.4712	-0.000848599	23.1773	0.000822228	23.2654	0.000151057
21.4904	-0.000585066	23.1942	9.62881e-05	23.2822	5.927e-05			21.487	-0.000847511	23.1941	0.000834314	23.2822	0.000151403
21.5062	-0.000590071	23.211	6.92958e-05	23.299	6.03048e-05			21.5028	-0.000846423	23.211	0.000846934	23.299	0.000151569
21.522	-0.000603802	23.2278	8.12249e-05	23.3159	6.17019e-05			21.5186	-0.000867087	23.2278	0.000859674	23.3159	0.000151655
21.5378	-0.000599889	23.2447	0.00015023	23.3327	6.34158e-05			21.5343	-0.000891464	23.2447	0.000869719	23.3327	0.000151797
21.5536	-0.000598561	23.2615	0.000198867	23.3495	6.53636e-05			21.5501	-0.000891591	23.2615	0.000877014	23.3495	0.000152087
21.5694	-0.000597234	23.2783	0.000226803	23.3664	6.74551e-05			21.5659	-0.000891976	23.2783	0.000879746	23.3664	0.000152612
21.5852	-0.000634869	23.2952	0.000213357	23.3832	6.97776e-05			21.5817	-0.00089236	23.2952	0.00088518	23.3832	0.000153496
21.601	-0.000631861	23.312	0.000172753	23.4	7.25913e-05			21.5975	-0.000905675	23.312	0.000888366	23.4	0.000154786
21.6168	-0.000630733	23.3288	0.000150074	23.4169	7.60668e-05			21.6133	-0.000903635	23.3288	0.000890622	23.4169	0.000156375
21.6325	-0.000629605	23.3457	0.000130731	23.4337	8.01502e-05			21.6291	-0.000897695	23.3457	0.000898471	23.4337	0.000158192
21.6483	-0.000621075	23.3625	0.00011793	23.4505	8.47464e-05			21.6449	-0.00090392	23.3625	0.000898796	23.4505	0.000160409
21.6641	-0.000623437	23.3793	0.000136535	23.4674	9.00718e-05			21.6607	-0.000910144	23.3793	0.000891817	23.4674	0.000163309
21.6799	-0.0006258	23.3962	0.000158614	23.4842	9.69075e-05			21.6765	-0.000924767	23.3962	0.000877672	23.4842	0.000166898
21.6957	-0.000632655	23.413	0.000176197	23.501	0.000106376			21.6922	-0.000932089	23.413	0.000895501	23.501	0.000170808
21.7115	-0.000643722	23.4298	0.000188304	23.5179	0.000119394			21.708	-0.000938413	23.4298	0.0009145	23.5179	0.00017472
21.7273	-0.000644505	23.4467	0.000184772	23.5347	0.000136598			21.7238	-0.000944737	23.4467	0.00092927	23.5347	0.000178756
21.7431	-0.000645927	23.4635	0.000179324	23.5516	0.000158923			21.7396	-0.000967701	23.4635	0.000939666	23.5515	0.000183374
21.7589	-0.000643261	23.4803	0.000174697	23.5684	0.000188134			21.7554	-0.000956236	23.4803	0.00093826	23.5684	0.000188849
21.7747	-0.000641348	23.4972	0.000172323	23.5852	0.000227017			21.7712	-0.000955103	23.4972	0.000911833	23.5852	0.000195018
21.7904	-0.000645458	23.514	0.000182805	23.6021	0.000279743			21.787	-0.000953969	23.514	0.000894478	23.602	0.000201589
21.8062	-0.000649567	23.5308	0.000195376	23.6189	0.000352829			21.8028	-0.000959667	23.5308	0.000891935	23.6189	0.000208449
21.822	-0.000670659	23.5477	0.000206834	23.6357	0.000456404			21.8186	-0.000988062	23.5477	0.000890588	23.6357	0.000215653
21.8378	-0.000666894	23.5645	0.000219711	23.6526	0.000605557			21.8343	-0.0010047	23.5645	0.000881004	23.6526	0.000223284
21.8536	-0.000672038	23.5814	0.000250593	23.6694	0.00082173			21.8501	-0.00100319	23.5813	0.00086534	23.6694	0.000231404
21.8694	-0.000677183	23.5982	0.000279917	23.6862	0.00113403			21.8659	-0.00100429	23.5982	0.000852501	23.6862	0.000240164
21.8852	-0.000694717	23.615	0.000316275	23.7031	0.00158056			21.8817	-0.0010054	23.615	0.000839698	23.7031	0.000249858
21.901	-0.000703539	23.6319	0.000421491	23.7199	0.00220973			21.8975	-0.00101814	23.6318	0.000826961	23.7199	0.000260804
21.9168	-0.000711176	23.6487	0.000559268	23.7367	0.00308106			21.9133	-0.0010099	23.6487	0.000814855	23.7367	0.000273163
21.9326	-0.000711797	23.6655	0.000713402	23.7536	0.00426488			21.9291	-0.00101536	23.6655	0.000805295	23.7536	0.000287109
21.9483	-0.000712418	23.6824	0.00103374	23.7704	0.00584129			21.9449	-0.00102083	23.6824	0.000796579	23.7704	0.000303444
21.9641	-0.000715698	23.6992	0.00153305	23.7872	0.00789933			21.9607	-0.00103485	23.6992	0.00079219	23.7872	0.000324215
21.9799	-0.000710704	23.716	0.00217797	23.8041	0.0105359			21.9765	-0.00105538	23.716	0.000817212	23.8041	0.000353324
21.9957	-0.000699309	23.7329	0.00289925	23.8209	0.0138541			21.9922	-0.00106096	23.7329	0.000846316	23.8209	0.000397803
22.0115	-0.000695933	23.7497	0.0039124	23.8377	0.017961			22.008	-0.00106654	23.7497	0.000861071	23.8377	0.000470057
22.0273	-0.000698879	23.7665	0.00537943	23.8546	0.0229654			22.0238	-0.00108016	23.7665	0.000866027	23.8546	0.000590773
22.0431	-0.000701824	23.7834	0.00731486	23.8714	0.0289756			22.0396	-0.00108535	23.7834	0.000885084	23.8714	0.000792379
22.0589	-0.000703574	23.8002	0.00973973	23.8882	0.036098			22.0554	-0.00112732	23.8002	0.000928913	23.8882	0.00112292
22.0747	-0.000705324	23.817	0.012725	23.9051	0.0444354			22.0712	-0.00115864	23.817	0.000991355	23.9051	0.0016498
22.0905	-0.000713999	23.8339	0.0165317	23.9219	0.0540847			22.087	-0.00112604	23.8339	0.00104745	23.9219	0.00246256
22.1062	-0.000714205	23.8507	0.0210058	23.9387	0.0651354			22.1028	-0.00112049	23.8507	0.00110247	23.9387	0.00367389
22.122	-0.00074752	23.8675	0.0263641	23.9556	0.0776672			22.1186	-0.00111766	23.8675	0.00119797	23.9556	0.00541856
22.1378	-0.000726074	23.8844	0.0328677	23.9724	0.0917472			22.1344	-0.00112426	23.8844	0.00139017	23.9724	0.00785064
22.1536	-0.000724788	23.9012	0.040634	23.9892	0.107429			22.1501	-0.00113086	23.9012	0.00174057	23.9892	0.0111398
22.1694	-0.000723503	23.918	0.0495633	24.0061	0.124754			22.1659	-0.00114385	23.918	0.00230994	24.0061	0.0154668
22.1852	-0.000724891	23.9349	0.0598651	24.0229	0.143746			22.1817	-0.00114961	23.9349	0.00323715	24.0229	0.021018
22.201	-0.000730127	23.9517	0.0716508	24.0398	0.164415			22.1975	-0.00116709	23.9517	0.00472615	24.0397	0.0279799
22.2168	-0.000747055	23.9685	0.0849172	24.0566	0.186751			22.2133	-0.00118743	23.9685	0.00682291	24.0566	0.0365324
22.2326	-0.000747344	23.9854	0.0998961	24.0734	0.210725			22.2291	-0.0011897	23.9854	0.00963339	24.0734	0.0468426
22.2484	-0.000747633	24.0022	0.116561	24.0903	0.236285			22.2449	-0.00119197	24.0022	0.0134699	24.0902	0.0590594
22.2641	-0.000778253	24.019	0.134795	24.1071	0.263362			22.2607	-0.00120033	24.019	0.0185048	24.1071	0.0733097
22.2799	-0.000791531	24.0359	0.154845	24.1239	0.291869			22.2765	-0.00123667	24.0359	0.0247673	24.1239	0.0896935
22.2957	-0.000766235	24.0527	0.176492	24.1408	0.321699			22.2923	-0.00122952	24.0527	0.0324884	24.1408	0.10828
22.3115	-0.000763759	24.0696	0.199849	24.1576	0.352729			22.308	-0.0012288	24.0695	0.0418449	24.1576	0.129106
22.3273	-0.000762289	24.0864	0.224715	24.1744	0.384815			22.3238	-0.00122808	24.0864	0.0530214	24.1744	0.152171
22.3431	-0.00076082	24.1032	0.250973	24.1913	0.417797			22.3396	-0.00123317	24.1032	0.0663958	24.1913	0.177439
22.3589	-0.000771926	24.1201	0.278815	24.2081	0.451496			22.3554	-0.00124516	24.12	0.0818148	24.2081	0.204836
22.3747	-0.000782454	24.1369	0.308106	24.2249	0.485726			22.3712	-0.00124755	24.1369	0.0993513	24.2249	0.234256
22.3905	-0.000792983	24.1537	0.338637	24.2418	0.520296			22.387	-0.00124993	24.1537	0.119071	24.2418	0.265558
22.4063	-0.000816437	24.1706	0.370265	24.2586	0.555009			22.4028	-0.00125658	24.1706	0.140905	24.2586	0.298572
22.422	-0.000838536	24.1874	0.402852	24.2754	0.58966			22.4186	-0.00127227	24.1874	0.164938	24.2754	0.333097
22.4378	-0.000808085	24.2042	0.436217	24.2923	0.624035			22.4344	-0.00128169	24.2042	0.191275	24.2923	0.36891
22.4536	-0.000798595	24.2211	0.470364	24.3091	0.657919			22.4502	-0.0012911	24.2211	0.219734	24.3091	0.405765
22.4694	-0.000789105	24.2379	0.50489	24.3259	0.691099			22.4659	-0.0013159	24.2379	0.250119	24.3259	0.443402
22.4852	-0.000786119	24.2547	0.539604	24.3428	0.723374			22.4817	-0.00131483	24.2547	0.28221	24.3428	0.481552
22.501	-0.000784979	24.2716	0.57435	24.3596	0.754546			22.4975	-0.00132455	24.2716	0.315921	24.3596	0.519938
22.5168	-0.000783838	24.2884	0.608892	24.3764	0.78443			22.5133	-0.00132483	24.2884	0.35117	24.3764	0.558278
22.5326	-0.000784544	24.3052	0.643106	24.3933	0.812851			22.5291	-0.0013181	24.3052	0.387643	24.3933	0.596295
22.5484	-0.000794794	24.3221	0.676705	24.4101	0.839648			22.5449	-0.0013179	24.3221	0.42494	24.4101	0.633714
22.5642	-0.000815002	24.3389	0.709492	24.4269	0.864677			22.5607	-0.00131769	24.3389	0.462867	24.4269	0.670274
22.5799	-0.000838226	24.3557	0.741355	24.4438	0.887798			22.5765	-0.00135962	24.3557	0.501218	24.4438	0.705727
22.5957	-0.000828135	24.3726	0.771932	24.4606	0.908877			22.5923	-0.00136454	24.3726	0.539623	24.4606	0.73984
22.6115	-0.000823391	24.3894	0.801125	24.4775	0.927795			22.6081	-0.00137324	24.3894	0.577873	24.4774	0.7724
22.6273	-0.000821321	24.4062	0.828841	24.4943	0.944497			22.6238	-0.00138194	24.4062	0.615663	24.4943	0.803213
22.6431	-0.000831881	24.4231	0.854847	24.5111	0.958997			22.6396	-0.00141269	24.4231	0.652777	24.5111	0.832108
22.6589	-0.000842441	24.4399	0.879035	24.528	0.971332			22.6554	-0.00143574	24.4399	0.688962	24.5279	0.858937
22.6747	-0.000846202	24.4567	0.901292	24.5448	0.981494			22.6712	-0.00142446	24.4567	0.723922	24.5448	0.883571
22.6905	-0.000842331	24.4736	0.921453	24.5616	0.989443			22.687	-0.00141882	24.4736	0.75733	24.5616	0.905888
22.7063	-0.000844904	24.4904	0.939173	24.5785	0.995158			22.7028	-0.00143155	24.4904	0.789177	24.5785	0.925798
22.7221	-0.000847476	24.5073	0.954612	24.5953	0.998661			22.7186	-0.00144428	24.5072	0.819244	24.5953	0.943284
22.7378	-0.000876658	24.5241	0.967815	24.6121	1			22.7344	-0.00145921	24.5241	0.847411	24.6121	0.958393
22.7536	-0.000858977	24.5409	0.979006	24.629	0.999241			22.7502	-0.001475	24.5409	0.873385	24.629	0.971149
22.7694	-0.000845386	24.5578	0.98784	24.6458	0.996461			22.7659	-0.00147484	24.5577	0.897243	24.6458	0.981542
22.7852	-0.00084579	24.5746	0.994279	24.6626	0.991743			22.7817	-0.00148924	24.5746	0.918669	24.6626	0.989573
22.801	-0.000846194	24.5914	0.998241	24.6795	0.985182			22.7975	-0.00152163	24.5914	0.937314	24.6795	0.995282
22.8168	-0.00086201	24.6083	1	24.6963	0.976878			22.8133	-0.00152025	24.6083	0.953459	24.6963	0.998731
22.8326	-0.00086032	24.6251	0.999678	24.7131	0.966939			22.8291	-0.00152418	24.6251	0.967152	24.7131	1
22.8484	-0.000858629	24.6419	0.99731	24.73	0.955479			22.8449	-0.00152812	24.6419	0.978646	24.73	0.99918
22.8642	-0.000865772	24.6588	0.993058	24.7468	0.942613			22.8607	-0.00154079	24.6588	0.987619	24.7468	0.996369
22.88	-0.000850385	24.6756	0.986927	24.7636	0.928462			22.8765	-0.00156857	24.6756	0.994089	24.7636	0.991676
22.8957	-0.000840713	24.6924	0.978845	24.7805	0.913142			22.8923	-0.00157673	24.6924	0.998223	24.7805	0.985214
22.9115	-0.000843445	24.7093	0.969552	24.7973	0.896772			22.9081	-0.00158489	24.7093	1	24.7973	0.977098
22.9273	-0.000846178	24.7261	0.958588	24.8141	0.879468			22.9238	-0.00160256	24.7261	0.999663	24.8141	0.967449
22.9431	-0.000861315	24.7429	0.945799	24.831	0.861343			22.9396	-0.00161332	24.7429	0.997305	24.831	0.956387
22.9589	-0.000885647	24.7598	0.931727	24.8478	0.84251			22.9554	-0.00162205	24.7598	0.993003	24.8478	0.944033
22.9747	-0.000865048	24.7766	0.916479	24.8646	0.823077			22.9712	-0.00162559	24.7766	0.98689	24.8646	0.930504
22.9905	-0.000830623	24.7934	0.900004	24.8815	0.803147			22.987	-0.00163518	24.7934	0.97911	24.8815	0.915919
23.0063	-0.000835431	24.8103	0.882632	24.8983	0.782819			23.0028	-0.00164477	24.8103	0.96968	24.8983	0.900389
23.0221	-0.000840238	24.8271	0.864407	24.9151	0.762187			23.0186	-0.00166612	24.8271	0.958691	24.9151	0.884028
23.0379	-0.000855461	24.8439	0.845424	24.932	0.741338			23.0344	-0.00167055	24.8439	0.946365	24.932	0.866942
23.0537	-0.000854941	24.8608	0.825966	24.9488	0.720357			23.0502	-0.00167498	24.8608	0.932852	24.9488	0.849236
23.0694	-0.000848847	24.8776	0.806047	24.9657	0.699321			23.066	-0.00167925	24.8776	0.918329	24.9656	0.83101
23.0852	-0.000848286	24.8944	0.785697	24.9825	0.678301			23.0817	-0.0016877	24.8944	0.902723	24.9825	0.812358
23.101	-0.000847724	24.9113	0.765051	24.9993	0.657361			23.0975	-0.00169615	24.9113	0.88623	24.9993	0.793367
23.1168	-0.000846313	24.9281	0.743957	25.0162	0.63656			23.1133	-0.00173556	24.9281	0.868989	25.0162	0.774121
23.1326	-0.000858374	24.9449	0.722913	25.033	0.615953			23.1291	-0.00173714	24.9449	0.851217	25.033	0.754695
23.1484	-0.000846566	24.9618	0.702328	25.0498	0.59559			23.1449	-0.00173871	24.9618	0.832865	25.0498	0.735162
23.1642	-0.00084527	24.9786	0.681337	25.0667	0.575513			23.1607	-0.00174797	24.9786	0.814018	25.0667	0.715586
23.18	-0.000843973	24.9955	0.660151	25.0835	0.555762			23.1765	-0.00177619	24.9954	0.794845	25.0835	0.696026
23.1958	-0.000839352	25.0123	0.639122	25.1003	0.536369			23.1923	-0.001798	25.0123	0.77536	25.1003	0.676535
23.2116	-0.000834555	25.0291	0.618248	25.1172	0.517362			23.2081	-0.0017893	25.0291	0.755738	25.1172	0.657162
23.2273	-0.000831703	25.046	0.597691	25.134	0.498768			23.2239	-0.00178568	25.046	0.736042	25.134	0.637953
23.2431	-0.000841043	25.0628	0.577312	25.1508	0.480607			23.2396	-0.00178442	25.0628	0.716274	25.1508	0.61895
23.2589	-0.000850384	25.0796	0.557322	25.1677	0.462897			23.2554	-0.00178433	25.0796	0.696543	25.1677	0.600189
23.2747	-0.000851705	25.0965	0.537725	25.1845	0.445649			23.2712	-0.00178425	25.0965	0.676794	25.1845	0.581701
23.2905	-0.000850985	25.1133	0.518499	25.2013	0.428875			23.287	-0.00179611	25.1133	0.657258	25.2013	0.563514
23.3063	-0.000842837	25.1301	0.499667	25.2182	0.41258			23.3028	-0.00180088	25.1301	0.637887	25.2182	0.545652
23.3221	-0.000844166	25.147	0.481279	25.235	0.39677			23.3186	-0.00180564	25.147	0.618646	25.235	0.528135
23.3379	-0.000845495	25.1638	0.463449	25.2518	0.381449			23.3344	-0.00183893	25.1638	0.599697	25.2518	0.510983
23.3537	-0.000865131	25.1806	0.445967	25.2687	0.366615			23.3502	-0.00185104	25.1806	0.581223	25.2687	0.494211
23.3695	-0.000840229	25.1975	0.429072	25.2855	0.352269			23.366	-0.00185346	25.1975	0.563	25.2855	0.477829
23.3852	-0.000836121	25.2143	0.41266	25.3023	0.338406			23.3818	-0.00185631	25.2143	0.544995	25.3023	0.461848
23.401	-0.000835189	25.2311	0.396768	25.3192	0.325019			23.3975	-0.00185916	25.2311	0.527229	25.3192	0.446275
23.4168	-0.000834257	25.248	0.381247	25.336	0.312104			23.4133	-0.00187284	25.248	0.509817	25.336	0.431115
23.4326	-0.000821064	25.2648	0.366144	25.3528	0.299653			23.4291	-0.00187811	25.2648	0.49281	25.3528	0.416373
23.4484	-0.000819724	25.2816	0.351641	25.3697	0.287658			23.4449	-0.00187224	25.2816	0.476259	25.3697	0.402045
23.4642	-0.000818383	25.2985	0.337655	25.3865	0.27611			23.4607	-0.00187524	25.2985	0.460095	25.3865	0.388129
23.48	-0.000821583	25.3153	0.324103	25.4034	0.264998			23.4765	-0.00187824	25.3153	0.444305	25.4033	0.374623
23.4958	-0.000828376	25.3321	0.31102	25.4202	0.254312			23.4923	-0.00188539	25.3321	0.428977	25.4202	0.361523
23.5116	-0.000804517	25.349	0.298327	25.437	0.244039			23.5081	-0.00188374	25.349	0.413991	25.437	0.348829
23.5274	-0.000753053	25.3658	0.286251	25.4539	0.234169			23.5239	-0.00188552	25.3658	0.399377	25.4538	0.336536
23.5431	-0.000738069	25.3826	0.274583	25.4707	0.22469			23.5397	-0.00188729	25.3826	0.385297	25.4707	0.324638
23.5589	-0.000723086	25.3995	0.263321	25.4875	0.215592			23.5554	-0.0019009	25.3995	0.371741	25.4875	0.31313
23.5747	-0.000699605	25.4163	0.252436	25.5044	0.206863			23.5712	-0.00188289	25.4163	0.358522	25.5044	0.302004
23.5905	-0.000664489	25.4332	0.242061	25.5212	0.198491			23.587	-0.00187423	25.4331	0.34562	25.5212	0.291252
23.6063	-0.000598183	25.45	0.232268	25.538	0.190463			23.6028	-0.00187199	25.45	0.333126	25.538	0.280867
23.6221	-0.000501194	25.4668	0.222695	25.5549	0.182768			23.6186	-0.00187295	25.4668	0.32116	25.5549	0.270839
23.6379	-0.000389181	25.4837	0.213539	25.5717	0.175395			23.6344	-0.00187392	25.4836	0.309708	25.5717	0.261161
23.6537	-0.00024134	25.5005	0.204712	25.5885	0.168331			23.6502	-0.00187824	25.5005	0.298457	25.5885	0.251823
23.6695	1.64311e-05	25.5173	0.196226	25.6054	0.161567			23.666	-0.00184563	25.5173	0.287591	25.6054	0.242818
23.6853	0.000404835	25.5342	0.18808	25.6222	0.155089			23.6818	-0.00182202	25.5342	0.27709	25.6222	0.234133
23.701	0.000902775	25.551	0.180467	25.639	0.148888			23.6976	-0.00181065	25.551	0.267045	25.639	0.225762
23.7168	0.00162004	25.5678	0.172985	25.6559	0.142951			23.7133	-0.00180305	25.5678	0.257291	25.6559	0.217693
23.7326	0.00253801	25.5847	0.165793	25.6727	0.13727			23.7291	-0.00179544	25.5847	0.247962	25.6727	0.209919
23.7484	0.00370734	25.6015	0.15893	25.6895	0.131834			23.7449	-0.00177458	25.6015	0.23907	25.6895	0.202429
23.7642	0.00532214	25.6183	0.152301	25.7064	0.126632			23.7607	-0.00176387	25.6183	0.230345	25.7064	0.195214
23.78	0.00744716	25.6352	0.1461	25.7232	0.121657			23.7765	-0.00175316	25.6352	0.221875	25.7232	0.188266
23.7958	0.0100886	25.652	0.140045	25.74	0.116897			23.7923	-0.00174004	25.652	0.213643	25.74	0.181575
23.8116	0.0134098	25.6688	0.134202	25.7569	0.112345			23.8081	-0.0017242	25.6688	0.205789	25.7569	0.175132
23.8274	0.0174465	25.6857	0.128673	25.7737	0.107991			23.8239	-0.00168086	25.6857	0.198298	25.7737	0.168931
23.8432	0.0219514	25.7025	0.123408	25.7905	0.103828			23.8397	-0.00156586	25.7025	0.191079	25.7905	0.162963
23.8589	0.0274409	25.7193	0.118319	25.8074	0.0998477			23.8554	-0.00142425	25.7193	0.184105	25.8074	0.157219
23.8747	0.0342108	25.7362	0.113547	25.8242	0.0960407			23.8712	-0.00126669	25.7362	0.177366	25.8242	0.151691
23.8905	0.0421131	25.753	0.108977	25.8411	0.0923997			23.887	-0.000989675	25.753	0.170839	25.841	0.146373
23.9063	0.0509889	25.7698	0.104549	25.8579	0.0889179			23.9028	-0.000534568	25.7698	0.164563	25.8579	0.141256
23.9221	0.0613048	25.7867	0.100321	25.8747	0.0855887			23.9186	0.000198637	25.7867	0.158513	25.8747	0.136334
23.9379	0.0729645	25.8035	0.0963445	25.8916	0.0824061			23.9344	0.00126828	25.8035	0.152764	25.8915	0.1316
23.9537	0.0857845	25.8203	0.092517	25.9084	0.0793637			23.9502	0.00279881	25.8203	0.147316	25.9084	0.127047
23.9695	0.100307	25.8372	0.0887972	25.9252	0.0764548			23.966	0.00484421	25.8372	0.141977	25.9252	0.122667
23.9853	0.116327	25.854	0.085349	25.9421	0.073673			23.9818	0.00765862	25.854	0.136925	25.9421	0.118454
24.0011	0.133437	25.8709	0.0820439	25.9589	0.0710122			23.9976	0.0114085	25.8708	0.13212	25.9589	0.114402
24.0168	0.152403	25.8877	0.0788084	25.9757	0.068467			24.0133	0.016098	25.8877	0.127389	25.9757	0.110504
24.0326	0.172932	25.9045	0.0757199	25.9926	0.0660324			24.0291	0.0218073	25.9045	0.122729	25.9926	0.106754
24.0484	0.194501	25.9214	0.0728558	26.0094	0.0637035			24.0449	0.0289163	25.9213	0.118285	26.0094	0.103148
24.0642	0.218043	25.9382	0.0700916	26.0262	0.0614758			24.0607	0.0375975	25.9382	0.114043	26.0262	0.0996809
24.08	0.243032	25.955	0.0674461	26.0431	0.0593447			24.0765	0.04811	25.955	0.109943	26.0431	0.0963462
24.0958	0.2693	25.9719	0.0649352	26.0599	0.057306			24.0923	0.0603975	25.9719	0.106048	26.0599	0.0931391
24.1116	0.296294	25.9887	0.0624947	26.0767	0.0553553			24.1081	0.0746097	25.9887	0.102349	26.0767	0.0900544
24.1274	0.324976	26.0055	0.0600846	26.0936	0.0534886			24.1239	0.0904343	26.0055	0.0986978	26.0936	0.0870874
24.1432	0.354539	26.0224	0.0578961	26.1104	0.0517023			24.1397	0.108608	26.0224	0.0952595	26.1104	0.0842334
24.159	0.384216	26.0392	0.0557087	26.1272	0.0499927			24.1555	0.12884	26.0392	0.0919538	26.1272	0.0814882
24.1747	0.415402	26.056	0.0535914	26.1441	0.048356			24.1712	0.150636	26.056	0.0887621	26.1441	0.0788476
24.1905	0.447542	26.0729	0.0515866	26.1609	0.0467886			24.187	0.174963	26.0729	0.0856761	26.1609	0.0763075
24.2063	0.479579	26.0897	0.0497329	26.1777	0.0452875			24.2028	0.201257	26.0897	0.082725	26.1777	0.0738637
24.2221	0.512689	26.1065	0.0479726	26.1946	0.0438498			24.2186	0.228802	26.1065	0.0799426	26.1946	0.0715119
24.2379	0.545927	26.1234	0.0463186	26.2114	0.0424727			24.2344	0.25864	26.1234	0.0772127	26.2114	0.0692485
24.2537	0.57921	26.1402	0.0447486	26.2282	0.0411531			24.2502	0.289907	26.1402	0.0745224	26.2282	0.0670702
24.2695	0.611637	26.157	0.0431736	26.2451	0.0398886			24.266	0.322306	26.157	0.0719808	26.2451	0.0649735
24.2853	0.64438	26.1739	0.0416371	26.2619	0.0386766			24.2818	0.355318	26.1739	0.0695681	26.2619	0.0629551
24.3011	0.676417	26.1907	0.0401697	26.2787	0.0375148			24.2976	0.390241	26.1907	0.0672472	26.2787	0.0610118
24.3169	0.706909	26.2075	0.0387479	26.2956	0.0364007			24.3134	0.426105	26.2075	0.0650439	26.2956	0.0591406
24.3326	0.736971	26.2244	0.0374037	26.3124	0.0353317			24.3291	0.461856	26.2244	0.062945	26.3124	0.057339
24.3484	0.766057	26.2412	0.036112	26.3293	0.0343057			24.3449	0.49872	26.2412	0.0608755	26.3292	0.0556049
24.3642	0.793525	26.258	0.0349046	26.3461	0.0333211			24.3607	0.535745	26.258	0.0589152	26.3461	0.0539356
24.38	0.820268	26.2749	0.0337784	26.3629	0.0323764			24.3765	0.571782	26.2749	0.0569934	26.3629	0.0523284
24.3958	0.845506	26.2917	0.0326559	26.3798	0.0314694			24.3923	0.607955	26.2917	0.0551733	26.3797	0.0507807
24.4116	0.869097	26.3085	0.0315504	26.3966	0.0305984			24.4081	0.643396	26.3085	0.053431	26.3966	0.0492901
24.4274	0.890578	26.3254	0.0305401	26.4134	0.0297614			24.4239	0.678085	26.3254	0.0517276	26.4134	0.0478543
24.4432	0.91067	26.3422	0.0295539	26.4303	0.0289569			24.4397	0.711261	26.3422	0.0500313	26.4303	0.0464712
24.459	0.928862	26.3591	0.0286176	26.4471	0.0281834			24.4555	0.743872	26.359	0.0484443	26.4471	0.0451384
24.4748	0.944792	26.3759	0.0277226	26.4639	0.0274396			24.4713	0.775027	26.3759	0.0469301	26.4639	0.0438535
24.4905	0.959072	26.3927	0.026884	26.4808	0.0267246			24.487	0.80406	26.3927	0.0454303	26.4808	0.0426143
24.5063	0.971317	26.4096	0.0260943	26.4976	0.0260372			24.5028	0.831991	26.4095	0.0440221	26.4976	0.0414194
24.5221	0.981215	26.4264	0.0253084	26.5144	0.0253763			24.5186	0.857972	26.4264	0.0426988	26.5144	0.0402671
24.5379	0.989274	26.4432	0.0245325	26.5313	0.0247408			24.5344	0.881492	26.4432	0.0413979	26.5313	0.0391565
24.5537	0.995339	26.4601	0.0237807	26.5481	0.0241295			24.5502	0.903288	26.4601	0.0401808	26.5481	0.0380859
24.5695	0.999379	26.4769	0.0230894	26.5649	0.0235408			24.566	0.922829	26.4769	0.039043	26.5649	0.0370538
24.5853	1	26.4937	0.0224556	26.5818	0.0229738			24.5818	0.939909	26.4937	0.0378879	26.5818	0.0360583
24.6011	0.999912	26.5106	0.021804	26.5986	0.0224274			24.5976	0.955087	26.5106	0.0367458	26.5986	0.0350972
24.6169	0.999825	26.5274	0.021161	26.6154	0.0219011			24.6134	0.968015	26.5274	0.03565	26.6154	0.0341693
24.6327	0.996413	26.5442	0.02057	26.6323	0.021394			24.6292	0.978825	26.5442	0.0346544	26.6323	0.0332736
24.6484	0.991255	26.5611	0.0200219	26.6491	0.0209051			24.6449	0.987441	26.5611	0.0337066	26.6491	0.0324091
24.6642	0.984427	26.5779	0.019492	26.6659	0.0204333			24.6607	0.994057	26.5779	0.0327098	26.6659	0.0315752
24.68	0.976262	26.5947	0.0189775	26.6828	0.0199778			24.6765	0.998559	26.5947	0.0317444	26.6828	0.0307705
24.6958	0.966486	26.6116	0.018466	26.6996	0.0195376			24.6923	0.99963	26.6116	0.0308195	26.6996	0.0299937
24.7116	0.955323	26.6284	0.0180208	26.7164	0.0191118			24.7081	1	26.6284	0.0299312	26.7164	0.0292429
24.7274	0.942931	26.6452	0.0176315	26.7333	0.0186996			24.7239	0.99872	26.6452	0.0290863	26.7333	0.0285163
24.7432	0.929757	26.6621	0.0172734	26.7501	0.0183001			24.7397	0.99744	26.6621	0.0282588	26.7501	0.0278127
24.759	0.915219	26.6789	0.0168885	26.767	0.0179131			24.7555	0.992724	26.6789	0.0274869	26.7669	0.027132
24.7748	0.899738	26.6957	0.016429	26.7838	0.0175388			24.7713	0.986441	26.6957	0.0267772	26.7838	0.0264739
24.7906	0.883824	26.7126	0.0159675	26.8006	0.0171774			24.787	0.978701	26.7126	0.0260435	26.8006	0.0258378
24.8063	0.866848	26.7294	0.0155551	26.8175	0.016829			24.8028	0.969773	26.7294	0.0253326	26.8174	0.0252227
24.8221	0.849238	26.7462	0.0151938	26.8343	0.0164933			24.8186	0.959547	26.7462	0.0246855	26.8343	0.0246276
24.8379	0.831462	26.7631	0.0148636	26.8511	0.0161698			24.8344	0.948132	26.7631	0.024052	26.8511	0.0240515
24.8537	0.812849	26.7799	0.0144907	26.868	0.0158575			24.8502	0.935856	26.7799	0.0234418	26.868	0.023494
24.8695	0.793872	26.7968	0.0141297	26.8848	0.0155554			24.866	0.922448	26.7967	0.0228269	26.8848	0.0229545
24.8853	0.77504	26.8136	0.0137904	26.9016	0.0152626			24.8818	0.908186	26.8136	0.0222101	26.9016	0.0224326
24.9011	0.755633	26.8304	0.0134657	26.9185	0.0149786			24.8976	0.893429	26.8304	0.0216423	26.9185	0.0219278
24.9169	0.73625	26.8473	0.0131267	26.9353	0.0147032			24.9134	0.877575	26.8472	0.0211008	26.9353	0.0214391
24.9327	0.716878	26.8641	0.0128294	26.9521	0.0144363			24.9292	0.861131	26.8641	0.0206134	26.9521	0.0209655
24.9485	0.697802	26.8809	0.0125637	26.969	0.0141775			24.9449	0.844248	26.8809	0.0201664	26.969	0.0205063
24.9642	0.678295	26.8978	0.0122888	26.9858	0.013926			24.9607	0.827216	26.8978	0.0197012	26.9858	0.0200611
24.98	0.658685	26.9146	0.0120036	27.0026	0.0136815			24.9765	0.809495	26.9146	0.0192085	27.0026	0.0196295
24.9958	0.639594	26.9314	0.0117282	27.0195	0.0134434			24.9923	0.791563	26.9314	0.0187444	27.0195	0.0192109
25.0116	0.620331	26.9483	0.0114643	27.0363	0.0132119			25.0081	0.773805	26.9483	0.0182776	27.0363	0.0188048
25.0274	0.601224	26.9651	0.0112357	27.0531	0.0129871			25.0239	0.755593	26.9651	0.0178313	27.0531	0.018411
25.0432	0.582779	26.9819	0.0110179	27.07	0.0127692			25.0397	0.737321	26.9819	0.0174144	27.07	0.0180292
25.059	0.564271	26.9988	0.0108098	27.0868	0.0125581			25.0555	0.719361	26.9988	0.0170074	27.0868	0.0176592
25.0748	0.546034	27.0156	0.0106127	27.1036	0.0123538			25.0713	0.701055	27.0156	0.0166288	27.1036	0.0173004
25.0906	0.528184	27.0324	0.010422	27.1205	0.0121558			25.0871	0.682873	27.0324	0.0162683	27.1205	0.0169522
25.1064	0.511112	27.0493	0.0102176	27.1373	0.0119634			25.1028	0.664828	27.0493	0.0159236	27.1373	0.0166143
25.1221	0.49404	27.0661	0.0100346	27.1541	0.0117762			25.1186	0.647319	27.0661	0.0155888	27.1541	0.0162864
25.1379	0.477328	27.0829	0.0098403	27.171	0.0115944			25.1344	0.629755	27.0829	0.0152493	27.171	0.015968
25.1537	0.461369	27.0998	0.00963617	27.1878	0.0114183			25.1502	0.612472	27.0998	0.0149103	27.1878	0.0156589
25.1695	0.445477	27.1166	0.00943745	27.2046	0.0112477			25.166	0.595675	27.1166	0.0145757	27.2046	0.0153591
25.1853	0.43008	27.1334	0.00923983	27.2215	0.0110821			25.1818	0.578696	27.1334	0.014265	27.2215	0.0150681
25.2011	0.415414	27.1503	0.00902039	27.2383	0.010921			25.1976	0.561901	27.1503	0.013982	27.2383	0.0147856
25.2169	0.400836	27.1671	0.00882837	27.2552	0.010764			25.2134	0.545691	27.1671	0.0136848	27.2551	0.0145111
25.2327	0.386906	27.1839	0.00870287	27.272	0.0106113			25.2292	0.529447	27.1839	0.0134079	27.272	0.014244
25.2485	0.373481	27.2008	0.00860725	27.2888	0.0104627			25.245	0.51354	27.2008	0.0131349	27.2888	0.0139839
25.2643	0.360604	27.2176	0.00851671	27.3057	0.0103179			25.2607	0.498007	27.2176	0.0128331	27.3056	0.0137308
25.28	0.347774	27.2344	0.00842839	27.3225	0.0101766			25.2765	0.483094	27.2344	0.0125621	27.3225	0.0134845
25.2958	0.33541	27.2513	0.00832338	27.3393	0.010039			25.2923	0.468241	27.2513	0.012316	27.3393	0.0132448
25.3116	0.323659	27.2681	0.00818611	27.3562	0.00990507			25.3081	0.453755	27.2681	0.0120737	27.3562	0.0130115
25.3274	0.311944	27.285	0.00800265	27.373	0.00977459			25.3239	0.439919	27.2849	0.0118162	27.373	0.0127844
25.3432	0.300607	27.3018	0.00783881	27.3898	0.00964715			25.3397	0.42618	27.3018	0.0115745	27.3898	0.0125632
25.359	0.289848	27.3186	0.00768783	27.4067	0.00952281			25.3555	0.412799	27.3186	0.0113573	27.4067	0.0123475
25.3748	0.279199	27.3355	0.00757063	27.4235	0.00940177			25.3713	0.399978	27.3354	0.0111603	27.4235	0.0121373
25.3906	0.26896	27.3523	0.00747326	27.4403	0.00928404			25.3871	0.387272	27.3523	0.0109733	27.4403	0.0119328
25.4064	0.259124	27.3691	0.0073803	27.4572	0.00916942			25.4029	0.374926	27.3691	0.0107886	27.4572	0.0117339
25.4222	0.249853	27.386	0.00728863	27.474	0.00905763			25.4186	0.363181	27.386	0.0105679	27.474	0.0115407
25.4379	0.240689	27.4028	0.00717753	27.4908	0.00894848			25.4344	0.351575	27.4028	0.010359	27.4908	0.0113527
25.4537	0.231756	27.4196	0.0070484	27.5077	0.0088419			25.4502	0.340261	27.4196	0.0101653	27.5077	0.0111695
25.4695	0.223309	27.4365	0.00694247	27.5245	0.00873782			25.466	0.329532	27.4365	0.00998115	27.5245	0.0109904
25.4853	0.215101	27.4533	0.00684231	27.5413	0.00863611			25.4818	0.319402	27.4533	0.00978049	27.5413	0.0108154
25.5011	0.207251	27.4701	0.006746	27.5582	0.00853656			25.4976	0.309189	27.4701	0.00958948	27.5582	0.0106449
25.5169	0.199783	27.487	0.00664446	27.575	0.00843903			25.5134	0.299283	27.487	0.00941935	27.575	0.0104796
25.5327	0.192423	27.5038	0.00654335	27.5918	0.00834325			25.5292	0.289861	27.5038	0.0092647	27.5918	0.0103194
25.5485	0.185337	27.5206	0.00645721	27.6087	0.00824907			25.545	0.280529	27.5206	0.0090992	27.6087	0.0101641
25.5643	0.17866	27.5375	0.00638433	27.6255	0.00815662			25.5608	0.271429	27.5375	0.00892572	27.6255	0.0100128
25.5801	0.172133	27.5543	0.00632493	27.6423	0.00806615			25.5765	0.262766	27.5543	0.00876454	27.6423	0.00986502
25.5958	0.16585	27.5711	0.00627386	27.6592	0.00797756			25.5923	0.254184	27.5711	0.00861718	27.6592	0.00972037
25.6116	0.159772	27.588	0.00622999	27.676	0.00789035			25.6081	0.245867	27.588	0.00847703	27.676	0.00957894
25.6274	0.154077	27.6048	0.00619069	27.6929	0.00780419			25.6239	0.237851	27.6048	0.00835545	27.6928	0.00944111
25.6432	0.148468	27.6216	0.00614446	27.7097	0.00771905			25.6397	0.230251	27.6216	0.00824275	27.7097	0.00930731
25.659	0.143105	27.6385	0.00609079	27.7265	0.00763504			25.6555	0.222728	27.6385	0.00808749	27.7265	0.00917759
25.6748	0.13802	27.6553	0.00602031	27.7434	0.00755207			25.6713	0.21544	27.6553	0.00794738	27.7433	0.00905148
25.6906	0.133038	27.6721	0.00593916	27.7602	0.00746969			25.6871	0.208533	27.6721	0.00781848	27.7602	0.00892834
25.7064	0.128298	27.689	0.00584715	27.777	0.00738756			25.7029	0.201671	27.689	0.0076861	27.777	0.00880774
25.7222	0.123784	27.7058	0.00573864	27.7939	0.00730586			25.7186	0.195044	27.7058	0.00756733	27.7939	0.00868955
25.738	0.119352	27.7227	0.00563306	27.8107	0.00722496			25.7344	0.188843	27.7226	0.00746369	27.8107	0.00857383
25.7537	0.115091	27.7395	0.00552862	27.8275	0.00714498			25.7502	0.182675	27.7395	0.00737108	27.8275	0.00846065
25.7695	0.111008	27.7563	0.00541768	27.8444	0.00706592			25.766	0.176712	27.7563	0.0072738	27.8444	0.00834998
25.7853	0.10717	27.7732	0.00532758	27.8612	0.00698777			25.7818	0.170993	27.7731	0.00718373	27.8612	0.00824168
25.8011	0.10342	27.79	0.00524899	27.878	0.00691045			25.7976	0.165549	27.79	0.00707377	27.878	0.00813562
25.8169	0.0997959	27.8068	0.00517908	27.8949	0.00683362			25.8134	0.160184	27.8068	0.00695469	27.8949	0.00803181
25.8327	0.0963534	27.8237	0.0051064	27.9117	0.00675703			25.8292	0.155025	27.8237	0.00686217	27.9117	0.00793033
25.8485	0.0929927	27.8405	0.00503448	27.9285	0.00668055			25.845	0.150117	27.8405	0.0067718	27.9285	0.00783127
25.8643	0.0897975	27.8573	0.0049751	27.9454	0.00660411			25.8608	0.145269	27.8573	0.00668419	27.9454	0.00773464
25.8801	0.0867737	27.8742	0.00492145	27.9622	0.00652758			25.8765	0.140611	27.8742	0.00660585	27.9622	0.00764027
25.8959	0.0837761	27.891	0.0048452	27.979	0.00645077			25.8923	0.136196	27.891	0.00652911	27.979	0.00754786
25.9116	0.0808943	27.9078	0.00475274	27.9959	0.00637366			25.9081	0.131795	27.9078	0.00640966	27.9959	0.00745721
25.9274	0.0781555	27.9247	0.00467234	28.0127	0.00629653			25.9239	0.127597	27.9247	0.00630189	28.0127	0.0073683
25.9432	0.0755866	27.9415	0.00459978	28.0295	0.00621962			25.9397	0.123573	27.9415	0.00620817	28.0295	0.0072811
25.959	0.0730873	27.9583	0.00453605	28.0464	0.00614293			25.9555	0.119725	27.9583	0.00615177	28.0464	0.00719554
25.9748	0.0706104	27.9752	0.00449502	28.0632	0.00606613			25.9713	0.115937	27.9752	0.00608512	28.0632	0.00711154
25.9906	0.0682723	27.992	0.004466	28.08	0.00598886			25.9871	0.11228	27.992	0.00600752	28.08	0.00702894
26.0064	0.0660137	28.0088	0.00444128	28.0969	0.00591116			26.0029	0.108798	28.0088	0.00590711	28.0969	0.00694757
26.0222	0.0638717	28.0257	0.00440068	28.1137	0.00583361			26.0187	0.105404	28.0257	0.00581148	28.1137	0.00686761
26.038	0.061849	28.0425	0.00434969	28.1306	0.00575683			26.0344	0.102127	28.0425	0.0057333	28.1305	0.0067893
26.0538	0.059866	28.0593	0.00431537	28.1474	0.00568084			26.0502	0.0989815	28.0593	0.00566991	28.1474	0.00671259
26.0695	0.0579422	28.0762	0.00428638	28.1642	0.00560525			26.066	0.0958771	28.0762	0.005616	28.1642	0.00663717
26.0853	0.0560749	28.093	0.00424509	28.1811	0.00552976			26.0818	0.0929028	28.093	0.0055655	28.181	0.00656271
26.1011	0.0543188	28.1098	0.00420129	28.1979	0.00545444			26.0976	0.0900315	28.1098	0.00551586	28.1979	0.00648884
26.1169	0.052617	28.1267	0.00421005	28.2147	0.00537941			26.1134	0.0873554	28.1267	0.00544834	28.2147	0.00641526
26.1327	0.0509774	28.1435	0.00419294	28.2316	0.00530467			26.1292	0.0847091	28.1435	0.00535178	28.2316	0.00634187
26.1485	0.0494101	28.1604	0.00415017	28.2484	0.00523023			26.145	0.0821225	28.1603	0.00525704	28.2484	0.00626887
26.1643	0.0478666	28.1772	0.0040657	28.2652	0.00515613			26.1608	0.0796711	28.1772	0.00520081	28.2652	0.00619664
26.1801	0.0464149	28.194	0.00398961	28.2821	0.00508232			26.1766	0.0772983	28.194	0.0051539	28.2821	0.00612562
26.1959	0.0450265	28.2109	0.00392089	28.2989	0.00500858			26.1923	0.0750018	28.2108	0.00510617	28.2989	0.00605614
26.2117	0.043663	28.2277	0.00385972	28.3157	0.00493479			26.2081	0.0727877	28.2277	0.00505731	28.3157	0.00598835
26.2274	0.0423559	28.2445	0.00380126	28.3326	0.00486108			26.2239	0.0705822	28.2445	0.00500402	28.3326	0.00592221
26.2432	0.0410902	28.2614	0.00371853	28.3494	0.00478783			26.2397	0.0684825	28.2614	0.00494558	28.3494	0.00585742
26.259	0.0398962	28.2782	0.00363989	28.3662	0.00471546			26.2555	0.066524	28.2782	0.00487151	28.3662	0.00579344
26.2748	0.0387254	28.295	0.00356536	28.3831	0.00464416			26.2713	0.06458	28.295	0.00478238	28.3831	0.00572982
26.2906	0.0375914	28.3119	0.00350086	28.3999	0.00457371			26.2871	0.0626611	28.3119	0.00471248	28.3999	0.00566638
26.3064	0.0365136	28.3287	0.00346284	28.4167	0.00450386			26.3029	0.0608229	28.3287	0.00465165	28.4167	0.00560314
26.3222	0.0354666	28.3455	0.00345083	28.4336	0.00443445			26.3187	0.0591027	28.3455	0.00458299	28.4336	0.00554016
26.338	0.0345081	28.3624	0.00343898	28.4504	0.00436537			26.3345	0.0574204	28.3624	0.00450956	28.4504	0.00547761
26.3538	0.0335455	28.3792	0.0034161	28.4672	0.00429661			26.3502	0.0557702	28.3792	0.00444729	28.4672	0.00541577
26.3696	0.0325723	28.396	0.0033776	28.4841	0.00422832			26.366	0.0541894	28.396	0.00439269	28.4841	0.00535477
26.3853	0.0316851	28.4129	0.00328537	28.5009	0.00416079			26.3818	0.0526564	28.4129	0.00434692	28.5009	0.00529431
26.4011	0.0308579	28.4297	0.0032039	28.5177	0.00409425			26.3976	0.0511676	28.4297	0.00432449	28.5177	0.00523393
26.4169	0.0300009	28.4465	0.00313474	28.5346	0.00402887			26.4134	0.0497733	28.4465	0.00431024	28.5346	0.00517338
26.4327	0.029182	28.4634	0.00307122	28.5514	0.00396459			26.4292	0.0483931	28.4634	0.004287	28.5514	0.00511277
26.4485	0.0283951	28.4802	0.0030121	28.5682	0.00390128			26.445	0.0470391	28.4802	0.00425021	28.5682	0.00505242
26.4643	0.0276612	28.497	0.00295284	28.5851	0.00383897			26.4608	0.0457178	28.497	0.00416329	28.5851	0.00499269
26.4801	0.026954	28.5139	0.00289256	28.6019	0.00377786			26.4766	0.0444911	28.5139	0.00408555	28.6019	0.00493383
26.4959	0.0262454	28.5307	0.00284189	28.6188	0.00371818			26.4924	0.0433119	28.5307	0.00401665	28.6187	0.00487585
26.5117	0.0255345	28.5475	0.00279583	28.6356	0.0036601			26.5081	0.0421122	28.5475	0.00396223	28.6356	0.00481849
26.5275	0.0248819	28.5644	0.00275296	28.6524	0.00360368			26.5239	0.0409662	28.5644	0.00392029	28.6524	0.00476132
26.5432	0.0242604	28.5812	0.00271084	28.6693	0.00354872			26.5397	0.0398807	28.5812	0.00388724	28.6692	0.004704
26.559	0.0237035	28.598	0.00270249	28.6861	0.00349495			26.5555	0.0388314	28.598	0.00385076	28.6861	0.00464649
26.5748	0.0233734	28.6149	0.00270703	28.7029	0.0034422			26.5713	0.0378407	28.6149	0.00381229	28.7029	0.00458906
26.5906	0.0230194	28.6317	0.0027218	28.7198	0.00339045			26.5871	0.0368172	28.6317	0.00377934	28.7198	0.00453206
26.6064	0.0225363	28.6486	0.00273757	28.7366	0.0033397			26.6029	0.0358319	28.6485	0.00374616	28.7366	0.00447579
26.6222	0.0220738	28.6654	0.00274888	28.7534	0.00328985			26.6187	0.0349146	28.6654	0.0037095	28.7534	0.00442042
26.638	0.0215504	28.6822	0.00275346	28.7703	0.00324066			26.6345	0.0340067	28.6822	0.00364778	28.7703	0.00436598
26.6538	0.0210201	28.6991	0.00272759	28.7871	0.00319178			26.6502	0.0331283	28.699	0.00360408	28.7871	0.00431223
26.6696	0.0205591	28.7159	0.0026602	28.8039	0.00314312			26.666	0.0322999	28.7159	0.00364783	28.8039	0.00425879
26.6854	0.0200613	28.7327	0.00258981	28.8208	0.00309501			26.6818	0.0314836	28.7327	0.00367789	28.8208	0.00420542
26.7011	0.0196102	28.7496	0.0025417	28.8376	0.0030481			26.6976	0.0306922	28.7496	0.00369158	28.8376	0.0041523
26.7169	0.0192003	28.7664	0.00251207	28.8544	0.00300278			26.7134	0.0299472	28.7664	0.00366021	28.8544	0.00409973
26.7327	0.0187641	28.7832	0.00249182	28.8713	0.00295894			26.7292	0.029231	28.7832	0.00362581	28.8713	0.00404781
26.7485	0.0183114	28.8001	0.00247626	28.8881	0.00291628			26.745	0.0284854	28.8001	0.00359235	28.8881	0.00399648
26.7643	0.0179316	28.8169	0.0024564	28.9049	0.00287475			26.7608	0.0277545	28.8169	0.00355103	28.9049	0.00394578
26.7801	0.0175771	28.8337	0.00243324	28.9218	0.00283459			26.7766	0.0270883	28.8337	0.00350518	28.9218	0.00389582
26.7959	0.0171866	28.8506	0.00241012	28.9386	0.00279629			26.7924	0.0264653	28.8506	0.00345068	28.9386	0.00384658
26.8117	0.0168002	28.8674	0.0023812	28.9554	0.00276016			26.8081	0.0258626	28.8674	0.00339352	28.9554	0.00379813
26.8275	0.0164443	28.8842	0.00235022	28.9723	0.00272584			26.8239	0.025233	28.8842	0.00333288	28.9723	0.00375065
26.8433	0.0161335	28.9011	0.00233853	28.9891	0.00269244			26.8397	0.0246169	28.9011	0.0032622	28.9891	0.00370422
26.859	0.0157904	28.9179	0.00232601	29.0059	0.00265912			26.8555	0.024037	28.9179	0.0031999	29.0059	0.00365862
26.8748	0.0155022	28.9347	0.00230869	29.0228	0.00262563			26.8713	0.0234919	28.9347	0.00314277	29.0228	0.00361355
26.8906	0.015156	28.9516	0.00225732	29.0396	0.00259238			26.8871	0.0229299	28.9516	0.0030856	29.0396	0.00356884
26.9064	0.0148485	28.9684	0.00219701	29.0565	0.00256001			26.9029	0.022353	28.9684	0.00302689	29.0564	0.00352446
26.9222	0.0145865	28.9852	0.00215045	29.0733	0.00252874			26.9187	0.0218595	28.9852	0.00296407	29.0733	0.00348045
26.938	0.0143043	29.0021	0.00211539	29.0901	0.00249847			26.9345	0.0213974	29.0021	0.00296041	29.0901	0.00343693
26.9538	0.0140036	29.0189	0.00208678	29.107	0.00246907			26.9503	0.0210235	29.0189	0.00295496	29.1069	0.00339418
26.9696	0.0136855	29.0357	0.00206229	29.1238	0.00244053			26.966	0.0207694	29.0357	0.00294467	29.1238	0.00335243
26.9854	0.0134146	29.0526	0.00204042	29.1406	0.00241269			26.9818	0.0204729	29.0526	0.0029088	29.1406	0.00331183
27.0012	0.0131852	29.0694	0.00201306	29.1575	0.00238527			26.9976	0.0200707	29.0694	0.00288359	29.1575	0.0032723
27.017	0.0129408	29.0863	0.00197992	29.1743	0.00235801			27.0134	0.0196398	29.0862	0.00286004	29.1743	0.00323362
27.0327	0.0126825	29.1031	0.00193626	29.1911	0.00233083			27.0292	0.019252	29.1031	0.00283703	29.1911	0.00319558
27.0485	0.0124248	29.1199	0.00190242	29.208	0.00230378			27.045	0.0188322	29.1199	0.00280572	29.208	0.00315803
27.0643	0.01221	29.1368	0.0018723	29.2248	0.00227707			27.0608	0.0183909	29.1367	0.00275479	29.2248	0.00312083
27.0801	0.0120011	29.1536	0.00184369	29.2416	0.00225106			27.0766	0.0180003	29.1536	0.00268853	29.2416	0.00308393
27.0959	0.0118226	29.1704	0.00180503	29.2585	0.00222619			27.0924	0.0176773	29.1704	0.00262367	29.2585	0.00304742
27.1117	0.0116027	29.1873	0.00178243	29.2753	0.00220267			27.1082	0.0173313	29.1873	0.00257042	29.2753	0.00301153
27.1275	0.0113627	29.2041	0.00183678	29.2921	0.00218023			27.1239	0.0169709	29.2041	0.00252471	29.2921	0.00297643
27.1433	0.0111713	29.2209	0.00187913	29.309	0.00215829			27.1397	0.0166296	29.2209	0.00248547	29.309	0.00294224
27.1591	0.0110072	29.2378	0.00190683	29.3258	0.00213649			27.1555	0.0162767	29.2378	0.00245277	29.3258	0.00290902
27.1749	0.0108076	29.2546	0.00188997	29.3426	0.00211494			27.1713	0.0159477	29.2546	0.00243338	29.3426	0.00287678
27.1906	0.0105998	29.2714	0.00184906	29.3595	0.00209387			27.1871	0.0156364	29.2714	0.00241091	29.3595	0.00284533
27.2064	0.0103917	29.2883	0.00182338	29.3763	0.00207341			27.2029	0.0153144	29.2883	0.00238704	29.3763	0.00281434
27.2222	0.0102311	29.3051	0.00181478	29.3931	0.00205361			27.2187	0.0150038	29.3051	0.00237128	29.3931	0.00278347
27.238	0.0100674	29.3219	0.00180933	29.41	0.00203462			27.2345	0.0147061	29.3219	0.00235619	29.41	0.0027527
27.2538	0.00991142	29.3388	0.0017853	29.4268	0.00201654			27.2503	0.014462	29.3388	0.00234095	29.4268	0.00272243
27.2696	0.00975123	29.3556	0.00174524	29.4436	0.00199925			27.2661	0.0141733	29.3556	0.00231851	29.4436	0.00269326
27.2854	0.00958739	29.3724	0.00169176	29.4605	0.0019824			27.2818	0.0138556	29.3724	0.0022793	29.4605	0.0026654
27.3012	0.0094612	29.3893	0.00163084	29.4773	0.00196552			27.2976	0.0136031	29.3893	0.00223751	29.4773	0.00263855
27.317	0.00933762	29.4061	0.00159476	29.4942	0.00194825			27.3134	0.0133479	29.4061	0.00221266	29.4941	0.00261229
27.3328	0.00918575	29.4229	0.00156851	29.511	0.00193065			27.3292	0.0130939	29.4229	0.00219077	29.511	0.00258646
27.3485	0.00899276	29.4398	0.00155003	29.5278	0.00191301			27.345	0.0128544	29.4398	0.00216514	29.5278	0.00256102
27.3643	0.00885431	29.4566	0.00153236	29.5447	0.00189557			27.3608	0.012603	29.4566	0.00213482	29.5446	0.00253583
27.3801	0.00877132	29.4734	0.00151488	29.5615	0.00187853			27.3766	0.0123705	29.4734	0.00209272	29.5615	0.00251068
27.3959	0.00862639	29.4903	0.00149394	29.5783	0.00186201			27.3924	0.012187	29.4903	0.00206768	29.5783	0.00248554
27.4117	0.00849276	29.5071	0.00147236	29.5952	0.00184605			27.4082	0.011965	29.5071	0.00205606	29.5951	0.0024605
27.4275	0.00835091	29.5239	0.00144891	29.612	0.00183082			27.424	0.0117215	29.5239	0.00204511	29.612	0.00243573
27.4433	0.00821969	29.5408	0.00141421	29.6288	0.00181659			27.4397	0.0115253	29.5408	0.00203462	29.6288	0.00241133
27.4591	0.00811536	29.5576	0.00137794	29.6457	0.00180346			27.4555	0.011322	29.5576	0.00202297	29.6457	0.00238736
27.4749	0.00798622	29.5745	0.00136852	29.6625	0.00179116			27.4713	0.0111208	29.5744	0.00201053	29.6625	0.00236392
27.4907	0.0078707	29.5913	0.00137965	29.6793	0.00177928			27.4871	0.0109064	29.5913	0.00203663	29.6793	0.00234122
27.5064	0.00778285	29.6081	0.00139751	29.6962	0.00176758			27.5029	0.0107197	29.6081	0.0020505	29.6962	0.00231953
27.5222	0.00767004	29.625	0.00141962	29.713	0.00175602			27.5187	0.0105482	29.6249	0.00205272	29.713	0.00229894
27.538	0.00755377	29.6418	0.00143285	29.7298	0.00174453			27.5345	0.0103751	29.6418	0.00203561	29.7298	0.00227913
27.5538	0.00747426	29.6586	0.00143547	29.7467	0.00173304			27.5503	0.0102308	29.6586	0.0019918	29.7467	0.00225953
27.5696	0.00737371	29.6755	0.00140757	29.7635	0.0017216			27.5661	0.0100646	29.6755	0.00194342	29.7635	0.00223977
27.5854	0.00724812	29.6923	0.00136594	29.7803	0.00171011			27.5819	0.00989059	29.6923	0.00192676	29.7803	0.00221986
27.6012	0.00717061	29.7091	0.00132928	29.7972	0.0016983			27.5976	0.00974338	29.7091	0.00191892	29.7972	0.00220002
27.617	0.00709418	29.726	0.00129224	29.814	0.00168596			27.6134	0.00957412	29.726	0.00191407	29.814	0.00218059
27.6328	0.00701826	29.7428	0.00125596	29.8308	0.00167333			27.6292	0.00940338	29.7428	0.00190974	29.8308	0.00216184
27.6486	0.00689154	29.7596	0.00123192	29.8477	0.00166096			27.645	0.00924144	29.7596	0.00189739	29.8477	0.00214379
27.6643	0.0067764	29.7765	0.00123765	29.8645	0.00164934			27.6608	0.00910317	29.7765	0.00187863	29.8645	0.00212623
27.6801	0.00669082	29.7933	0.00124112	29.8813	0.00163848			27.6766	0.00895746	29.7933	0.00185871	29.8813	0.00210889
27.6959	0.00660825	29.8101	0.00124568	29.8982	0.00162798			27.6924	0.00881182	29.8101	0.00183664	29.8982	0.00209178
27.7117	0.0065281	29.827	0.00127296	29.915	0.00161732			27.7082	0.00868592	29.827	0.00180253	29.915	0.00207505
27.7275	0.00643794	29.8438	0.00130197	29.9318	0.00160619			27.724	0.00853434	29.8438	0.00175226	29.9318	0.00205876
27.7433	0.00632857	29.8606	0.00131977	29.9487	0.00159465			27.7397	0.00837835	29.8606	0.00172685	29.9487	0.00204273
27.7591	0.00625043	29.8775	0.00132623	29.9655	0.00158296			27.7555	0.00826334	29.8775	0.00170743	29.9655	0.00202671
27.7749	0.00620087	29.8943	0.00130653	29.9824	0.00157134			27.7713	0.00814822	29.8943	0.00169132	29.9823	0.00201062
27.7907	0.00610854	29.9111	0.00124351	29.9992	0.00155986			27.7871	0.00803174	29.9111	0.00167857	29.9992	0.0019944
27.8065	0.00600909	29.928	0.00120966	30.016	0.00154859			27.8029	0.00790931	29.928	0.00167259	30.016	0.00197787
27.8222	0.00594448	29.9448	0.00126241	30.0329	0.00153761			27.8187	0.00777596	29.9448	0.00166941	30.0328	0.00196097
27.838	0.00586756	29.9616	0.0013046	30.0497	0.00152675			27.8345	0.00767203	29.9616	0.00166965	30.0497	0.00194384
27.8538	0.00579213	29.9785	0.00133627	30.0665	0.00151559			27.8503	0.00759876	29.9785	0.001679	30.0665	0.00192685
27.8696	0.00568581	29.9953	0.00134527	30.0834	0.00150379			27.8661	0.00749057	29.9953	0.00168508	30.0834	0.00191043
27.8854	0.00558032	30.0122	0.00131692	30.1002	0.00149143			27.8819	0.00737313	30.0121	0.00168688	30.1002	0.00189474
27.9012	0.00551205	30.029	0.00128749	30.117	0.00147895			27.8976	0.00725977	30.029	0.00167349	30.117	0.00187963
27.917	0.00545504	30.0458	0.00126561	30.1339	0.00146697			27.9134	0.00716754	30.0458	0.00164754	30.1339	0.00186502
27.9328	0.00541478	30.0627	0.00125974	30.1507	0.00145598			27.9292	0.00706932	30.0626	0.00163225	30.1507	0.00185087
27.9486	0.0053181	30.0795	0.00128945	30.1675	0.00144603			27.945	0.00695344	30.0795	0.00161925	30.1675	0.00183696
27.9644	0.00519722	30.0963	0.00130969	30.1844	0.00143679			27.9608	0.00684896	30.0963	0.00160893	30.1844	0.00182295
27.9801	0.00514364	30.1132	0.00132096	30.2012	0.00142782			27.9766	0.00676253	30.1132	0.00160543	30.2012	0.0018087
27.9959	0.00506951	30.13	0.00132125	30.218	0.00141884			27.9924	0.00669237	30.13	0.0015992	30.218	0.0017943
28.0117	0.00498959	30.1468	0.00132788	30.2349	0.00140987			28.0082	0.00660202	30.1468	0.0015913	30.2349	0.00177997
28.0275	0.00489483	30.1637	0.00131495	30.2517	0.00140103			28.024	0.00650728	30.1637	0.00158809	30.2517	0.00176594
28.0433	0.00480851	30.1805	0.00128333	30.2685	0.00139224			28.0398	0.00642781	30.1805	0.00159332	30.2685	0.00175232
28.0591	0.00475039	30.1973	0.00122324	30.2854	0.00138328			28.0555	0.00635146	30.1973	0.00159832	30.2854	0.00173909
28.0749	0.00466436	30.2142	0.0011513	30.3022	0.00137402			28.0713	0.00628557	30.2142	0.00158165	30.3022	0.00172601
28.0907	0.00461109	30.231	0.00109526	30.319	0.00136454			28.0871	0.00623078	30.231	0.00154815	30.319	0.00171281
28.1065	0.00451879	30.2478	0.00108661	30.3359	0.00135506			28.1029	0.00612271	30.2478	0.00151801	30.3359	0.00169944
28.1223	0.00441571	30.2647	0.00108536	30.3527	0.00134577			28.1187	0.00602084	30.2647	0.00150756	30.3527	0.00168609
28.138	0.00435507	30.2815	0.00109221	30.3695	0.00133668			28.1345	0.00594999	30.2815	0.00148662	30.3695	0.00167296
28.1538	0.00427509	30.2983	0.00111823	30.3864	0.00132759			28.1503	0.00589942	30.2983	0.00145696	30.3864	0.00166019
28.1696	0.00420846	30.3152	0.00115158	30.4032	0.00131829			28.1661	0.00584299	30.3152	0.00142416	30.4032	0.00164791
28.1854	0.0041092	30.332	0.00118246	30.4201	0.00130876			28.1819	0.00576199	30.332	0.00140088	30.42	0.00163613
28.2012	0.00403547	30.3488	0.00120885	30.4369	0.0012992			28.1977	0.00566782	30.3488	0.00138282	30.4369	0.00162452
28.217	0.00398245	30.3657	0.00123106	30.4537	0.00128987			28.2134	0.00557078	30.3657	0.00136693	30.4537	0.0016129
28.2328	0.00390387	30.3825	0.00124092	30.4706	0.00128092			28.2292	0.00551917	30.3825	0.00135263	30.4705	0.00160147
28.2486	0.00384122	30.3993	0.00119761	30.4874	0.00127235			28.245	0.00548641	30.3993	0.00133918	30.4874	0.00159062
28.2644	0.00377895	30.4162	0.00116756	30.5042	0.00126411			28.2608	0.00540297	30.4162	0.00133997	30.5042	0.00158039
28.2802	0.003699	30.433	0.00114309	30.5211	0.00125609			28.2766	0.00534656	30.433	0.00134548	30.5211	0.00157036
28.2959	0.00361464	30.4499	0.00112321	30.5379	0.00124816			28.2924	0.005311	30.4498	0.00134578	30.5379	0.00156017
28.3117	0.00356191	30.4667	0.00110517	30.5547	0.00124027			28.3082	0.00524003	30.4667	0.00134256	30.5547	0.00154977
28.3275	0.00350073	30.4835	0.001088	30.5716	0.00123251			28.324	0.00519363	30.4835	0.00134491	30.5716	0.00153933
28.3433	0.0034139	30.5004	0.00106918	30.5884	0.00122506			28.3398	0.00511422	30.5003	0.00135836	30.5884	0.00152894
28.3591	0.00334117	30.5172	0.00107237	30.6052	0.00121802			28.3556	0.0050642	30.5172	0.00137027	30.6052	0.00151847
28.3749	0.00327532	30.534	0.00107626	30.6221	0.00121134			28.3713	0.00503187	30.534	0.00137816	30.6221	0.00150771
28.3907	0.00322942	30.5509	0.00106948	30.6389	0.00120491			28.3871	0.00497332	30.5509	0.00137951	30.6389	0.00149661
28.4065	0.00317704	30.5677	0.00105283	30.6557	0.00119853			28.4029	0.00490194	30.5677	0.0013545	30.6557	0.0014854
28.4223	0.00311011	30.5845	0.00102354	30.6726	0.00119196			28.4187	0.0048164	30.5845	0.00133167	30.6726	0.00147453
28.4381	0.00307746	30.6014	0.000989381	30.6894	0.00118514			28.4345	0.00476537	30.6014	0.00132	30.6894	0.00146424
28.4538	0.00304643	30.6182	0.000949756	30.7062	0.00117825			28.4503	0.00473524	30.6182	0.00131764	30.7062	0.00145433
28.4696	0.0030133	30.635	0.00090435	30.7231	0.00117147			28.4661	0.00469955	30.635	0.00132154	30.7231	0.00144448
28.4854	0.00298018	30.6519	0.000915942	30.7399	0.00116483			28.4819	0.00463361	30.6519	0.0013369	30.7399	0.00143466
28.5012	0.00285035	30.6687	0.000934436	30.7567	0.00115832			28.4977	0.00455829	30.6687	0.00134673	30.7567	0.00142515
28.517	0.00281234	30.6855	0.000981817	30.7736	0.00115185			28.5135	0.0045149	30.6855	0.00135134	30.7736	0.0014162
28.5328	0.00279041	30.7024	0.0010314	30.7904	0.0011452			28.5292	0.00446713	30.7024	0.00134674	30.7904	0.00140774
28.5486	0.00275793	30.7192	0.00102359	30.8072	0.00113819			28.545	0.00441051	30.7192	0.00132367	30.8072	0.0013995
28.5644	0.00267991	30.736	0.000968732	30.8241	0.00113093			28.5608	0.00432378	30.736	0.00129615	30.8241	0.00139122
28.5802	0.00260541	30.7529	0.000902609	30.8409	0.00112368			28.5766	0.00424771	30.7529	0.00129111	30.8409	0.00138274
28.596	0.00255134	30.7697	0.000891942	30.8577	0.00111652			28.5924	0.00419453	30.7697	0.0012972	30.8577	0.00137373
28.6117	0.00249353	30.7865	0.000940097	30.8746	0.00110942			28.6082	0.00414591	30.7865	0.00129972	30.8746	0.00136387
28.6275	0.00246644	30.8034	0.000953923	30.8914	0.00110231			28.624	0.00409708	30.8034	0.00129983	30.8914	0.00135321
28.6433	0.00240414	30.8202	0.000934721	30.9083	0.00109505			28.6398	0.0040364	30.8202	0.00130244	30.9082	0.00134226
28.6591	0.00233191	30.837	0.000870621	30.9251	0.00108746			28.6556	0.00397923	30.837	0.00130024	30.9251	0.00133169
28.6749	0.00227531	30.8539	0.000840561	30.9419	0.00107954			28.6713	0.00393303	30.8539	0.00129326	30.9419	0.00132207
28.6907	0.00224643	30.8707	0.000831875	30.9588	0.00107158			28.6871	0.00389019	30.8707	0.00127795	30.9587	0.00131357
28.7065	0.00218314	30.8875	0.000830985	30.9756	0.00106386			28.7029	0.00385186	30.8875	0.00126185	30.9756	0.00130593
28.7223	0.00211752	30.9044	0.000829164	30.9924	0.00105649			28.7187	0.00377424	30.9044	0.0012525	30.9924	0.0012987
28.7381	0.00210226	30.9212	0.000817314	31.0093	0.00104959			28.7345	0.00368789	30.9212	0.00124891	31.0093	0.00129142
28.7539	0.00206296	30.9381	0.00079567	31.0261	0.00104341			28.7503	0.0036413	30.938	0.00124863	31.0261	0.00128387
28.7696	0.00201569	30.9549	0.000761542	31.0429	0.00103807			28.7661	0.00358817	30.9549	0.00124417	31.0429	0.00127608
28.7854	0.00192509	30.9717	0.000750382	31.0598	0.00103341			28.7819	0.00353129	30.9717	0.00123617	31.0598	0.00126821
28.8012	0.00187184	30.9886	0.000745161	31.0766	0.00102906			28.7977	0.003462	30.9885	0.00122526	31.0766	0.00126039
28.817	0.00179537	31.0054	0.000720491	31.0934	0.0010246			28.8135	0.00340801	31.0054	0.00120763	31.0934	0.0012526
28.8328	0.00174801	31.0222	0.000685856	31.1103	0.00101969			28.8292	0.0033788	31.0222	0.00118853	31.1103	0.00124478
28.8486	0.00173904	31.0391	0.000694776	31.1271	0.00101423			28.845	0.0033296	31.0391	0.00116756	31.1271	0.0012369
28.8644	0.00173008	31.0559	0.00072501	31.1439	0.00100827			28.8608	0.00326963	31.0559	0.0011438	31.1439	0.00122909
28.8802	0.00169141	31.0727	0.000758068	31.1608	0.00100196			28.8766	0.0032266	31.0727	0.00114293	31.1608	0.00122147
28.896	0.00167123	31.0896	0.00078594	31.1776	0.000995493			28.8924	0.00318887	31.0896	0.00114474	31.1776	0.00121393
28.9118	0.00163068	31.1064	0.000809221	31.1944	0.000989025			28.9082	0.00313062	31.1064	0.00113995	31.1944	0.00120626
28.9275	0.00160556	31.1232	0.000828037	31.2113	0.000982774			28.924	0.0030904	31.1232	0.00113011	31.2113	0.00119838
28.9433	0.00153182	31.1401	0.000844979	31.2281	0.00097686			28.9398	0.00303178	31.1401	0.001121	31.2281	0.00119038
28.9591	0.00149512	31.1569	0.000857122	31.2449	0.000971206			28.9556	0.00296422	31.1569	0.00111392	31.2449	0.00118231
28.9749	0.00148455	31.1737	0.000863135	31.2618	0.000965758			28.9714	0.00292225	31.1737	0.00112819	31.2618	0.00117424
28.9907	0.00144748	31.1906	0.000848258	31.2786	0.000960715			28.9871	0.00289886	31.1906	0.00114537	31.2786	0.00116636
29.0065	0.00139093	31.2074	0.000816876	31.2954	0.000956352			29.0029	0.0028467	31.2074	0.00116406	31.2954	0.00115889
29.0223	0.00132753	31.2242	0.000783845	31.3123	0.000952661			29.0187	0.00279324	31.2242	0.00117611	31.3123	0.00115189
29.0381	0.00130864	31.2411	0.000748215	31.3291	0.000949366			29.0345	0.00275561	31.2411	0.00118126	31.3291	0.00114533
29.0539	0.00130515	31.2579	0.0007061	31.346	0.000946162			29.0503	0.00269931	31.2579	0.00116979	31.3459	0.00113922
29.0697	0.00127562	31.2747	0.00069488	31.3628	0.000942817			29.0661	0.00265444	31.2747	0.00113565	31.3628	0.00113351
29.0854	0.00121824	31.2916	0.000689953	31.3796	0.000939109			29.0819	0.00261225	31.2916	0.00112853	31.3796	0.00112806
29.1012	0.00118896	31.3084	0.000682227	31.3965	0.000934816			29.0977	0.00255059	31.3084	0.00112635	31.3964	0.00112267
29.117	0.00118249	31.3252	0.000669276	31.4133	0.000929867			29.1135	0.00251635	31.3252	0.00112356	31.4133	0.00111725
29.1328	0.0011824	31.3421	0.000633095	31.4301	0.000924431			29.1293	0.00248412	31.3421	0.00111767	31.4301	0.00111191
29.1486	0.00114956	31.3589	0.000600247	31.447	0.000918805			29.145	0.00246971	31.3589	0.00109406	31.447	0.00110666
29.1644	0.00111549	31.3758	0.000574778	31.4638	0.00091327			29.1608	0.00242226	31.3757	0.00109389	31.4638	0.00110131
29.1802	0.00111268	31.3926	0.000587646	31.4806	0.000907976			29.1766	0.00236488	31.3926	0.00109894	31.4806	0.00109554
29.196	0.00108787	31.4094	0.000607647	31.4975	0.000902919			29.1924	0.00233693	31.4094	0.00109806	31.4975	0.00108928
29.2118	0.00103591	31.4263	0.000625183	31.5143	0.000898081			29.2082	0.00231664	31.4262	0.00109093	31.5143	0.00108274
29.2276	0.000994917	31.4431	0.000624182	31.5311	0.000893509			29.224	0.00230379	31.4431	0.00107174	31.5311	0.00107621
29.2433	0.000949169	31.4599	0.000611977	31.548	0.000889271			29.2398	0.00226894	31.4599	0.00105683	31.548	0.00106977
29.2591	0.000937783	31.4768	0.000626355	31.5648	0.000885338			29.2556	0.00220385	31.4768	0.00104105	31.5648	0.00106333
29.2749	0.000941324	31.4936	0.000648695	31.5816	0.000881552			29.2714	0.00217005	31.4936	0.00102373	31.5816	0.0010569
29.2907	0.000937668	31.5104	0.000670368	31.5985	0.00087766			29.2872	0.00214758	31.5104	0.000999576	31.5985	0.00105065
29.3065	0.000934011	31.5273	0.000682432	31.6153	0.000873429			29.3029	0.00211719	31.5273	0.000978771	31.6153	0.00104484
29.3223	0.000877185	31.5441	0.000684866	31.6321	0.000868845			29.3187	0.00209105	31.5441	0.000996922	31.6321	0.00103956
29.3381	0.000873416	31.5609	0.000670062	31.649	0.000864162			29.3345	0.00205139	31.5609	0.00101578	31.649	0.00103476
29.3539	0.000866461	31.5778	0.000650004	31.6658	0.0008596			29.3503	0.00201705	31.5778	0.00103011	31.6658	0.00103019
29.3697	0.000866514	31.5946	0.000623719	31.6826	0.000855068			29.3661	0.00200964	31.5946	0.00103801	31.6826	0.00102551
29.3855	0.000864429	31.6114	0.000638206	31.6995	0.000850332			29.3819	0.00200026	31.6114	0.00102375	31.6995	0.00102045
29.4012	0.000808365	31.6283	0.000649378	31.7163	0.000845402			29.3977	0.00193239	31.6283	0.00101611	31.7163	0.00101499
29.417	0.000790256	31.6451	0.000644198	31.7331	0.000840739			29.4135	0.00187565	31.6451	0.00102807	31.7331	0.00100921
29.4328	0.000781406	31.6619	0.000625907	31.75	0.000837			29.4293	0.0018692	31.6619	0.00103948	31.75	0.00100316
29.4486	0.000772556	31.6788	0.000605011	31.7668	0.000834485			29.4451	0.00186275	31.6788	0.00104578	31.7668	0.000996871
29.4644	0.000758254	31.6956	0.000584633	31.7837	0.000832964			29.4608	0.00183862	31.6956	0.00104763	31.7836	0.00099041
29.4802	0.000760325	31.7124	0.000564894	31.8005	0.000832003			29.4766	0.00180701	31.7124	0.00104513	31.8005	0.00098392
29.496	0.000754351	31.7293	0.000546761	31.8173	0.000831268			29.4924	0.00176317	31.7293	0.00103411	31.8173	0.000977591
29.5118	0.000748377	31.7461	0.000529174	31.8342	0.000830575			29.5082	0.0017549	31.7461	0.00100667	31.8341	0.000971612
29.5276	0.000742979	31.7629	0.00051103	31.851	0.000829781			29.524	0.00172433	31.7629	0.00101143	31.851	0.000966114
29.5434	0.000718877	31.7798	0.000486428	31.8678	0.000828728			29.5398	0.00170017	31.7798	0.0010157	31.8678	0.000961105
29.5591	0.000648769	31.7966	0.000470249	31.8847	0.000827301			29.5556	0.00165919	31.7966	0.00101296	31.8846	0.000956399
29.5749	0.000648351	31.8135	0.000459402	31.9015	0.000825564			29.5714	0.00162966	31.8134	0.00100217	31.9015	0.000951667
29.5907	0.000654864	31.8303	0.000446317	31.9183	0.000823663			29.5872	0.00159674	31.8303	0.000971336	31.9183	0.00094663
29.6065	0.000655195	31.8471	0.00043233	31.9352	0.000821581			29.6029	0.00157606	31.8471	0.00094308	31.9352	0.000941207
29.6223	0.000655525	31.864	0.000433289	31.952	0.000819181			29.6187	0.00157375	31.8639	0.000928319	31.952	0.000935489
29.6381	0.000650642	31.8808	0.000498476	31.9688	0.000816523			29.6345	0.00153733	31.8808	0.000908577	31.9688	0.000929742
29.6539	0.000651057	31.8976	0.000554794	31.9857	0.000813958			29.6503	0.00152982	31.8976	0.000885217	31.9857	0.000924328
29.6697	0.000632255	31.9145	0.000601223	32.0025	0.000811835			29.6661	0.00152222	31.9144	0.00086585	32.0025	0.000919472
29.6855	0.000619499	31.9313	0.000638793	32.0193	0.000810255			29.6819	0.00148655	31.9313	0.000862319	32.0193	0.000915149
29.7013	0.000619354	31.9481	0.000664896	32.0362	0.000809078			29.6977	0.00144477	31.9481	0.000869343	32.0362	0.000911162
29.717	0.000619208	31.965	0.000670319	32.053	0.000808047			29.7135	0.00142259	31.965	0.000888445	32.053	0.000907275
29.7328	0.000586658	31.9818	0.000663252	32.0698	0.00080691			29.7293	0.00140984	31.9818	0.000909938	32.0698	0.000903343
29.7486	0.000569815	31.9986	0.000612957	32.0867	0.000805492			29.7451	0.00140818	31.9986	0.000932388	32.0867	0.000899339
29.7644	0.000568571	32.0155	0.000601002	32.1035	0.00080377			29.7608	0.00139229	32.0155	0.000946855	32.1035	0.000895254
29.7802	0.000567328	32.0323	0.000622625	32.1203	0.000801837			29.7766	0.00131246	32.0323	0.000953703	32.1203	0.000891059
29.796	0.000567388	32.0491	0.000653894	32.1372	0.000799784			29.7924	0.00127574	32.0491	0.000950675	32.1372	0.000886766
29.8118	0.000563255	32.066	0.000667236	32.154	0.000797657			29.8082	0.00127945	32.066	0.000958515	32.154	0.000882442
29.8276	0.000559122	32.0828	0.000662717	32.1708	0.00079555			29.824	0.00128082	32.0828	0.00099082	32.1708	0.00087808
29.8434	0.00050834	32.0996	0.000630886	32.1877	0.0007937			29.8398	0.00126434	32.0996	0.00102094	32.1877	0.000873534
29.8592	0.00046365	32.1165	0.000621984	32.2045	0.000792378			29.8556	0.00124785	32.1165	0.00101864	32.2045	0.000868689
29.8749	0.000474308	32.1333	0.00061134	32.2213	0.000791646			29.8714	0.00121581	32.1333	0.000992209	32.2213	0.000863673
29.8907	0.000481247	32.1501	0.00060239	32.2382	0.00079136			29.8872	0.00121087	32.1501	0.000975317	32.2382	0.000858777
29.9065	0.000480371	32.167	0.000616151	32.255	0.000791386			29.903	0.00120734	32.167	0.00096213	32.255	0.00085422
29.9223	0.000479494	32.1838	0.000619225	32.2719	0.000791675			29.9187	0.00119606	32.1838	0.00095055	32.2718	0.000850044
29.9381	0.000473126	32.2006	0.000610782	32.2887	0.000792158			29.9345	0.00118369	32.2006	0.000935876	32.2887	0.000846108
29.9539	0.000483262	32.2175	0.000577011	32.3055	0.000792719			29.9503	0.00115162	32.2175	0.00091796	32.3055	0.00084221
29.9697	0.000485249	32.2343	0.000539674	32.3224	0.00079326			29.9661	0.00113042	32.2343	0.000892711	32.3223	0.000838336
29.9855	0.000468139	32.2511	0.000500038	32.3392	0.000793755			29.9819	0.00112699	32.2511	0.000863363	32.3392	0.000834733
30.0013	0.00045103	32.268	0.000472067	32.356	0.000794223			29.9977	0.00112356	32.268	0.000851658	32.356	0.000831666
30.0171	0.000449492	32.2848	0.000507271	32.3729	0.000794653			30.0135	0.00109766	32.2848	0.000851664	32.3729	0.000829186
30.0328	0.000453361	32.3017	0.00054782	32.3897	0.000794945			30.0293	0.00107222	32.3016	0.000853673	32.3897	0.000827141
30.0486	0.000454386	32.3185	0.00057664	32.4065	0.000794973			30.0451	0.00107003	32.3185	0.000857509	32.4065	0.000825315
30.0644	0.000455412	32.3353	0.000594221	32.4234	0.000794785			30.0609	0.00105272	32.3353	0.000863256	32.4234	0.000823472
30.0802	0.00039207	32.3522	0.000592794	32.4402	0.000794793			30.0766	0.00101728	32.3521	0.0008681	32.4402	0.000821391
30.096	0.000398001	32.369	0.000569137	32.457	0.000795589			30.0924	0.00100046	32.369	0.000871788	32.457	0.00081897
30.1118	0.000429915	32.3858	0.000538445	32.4739	0.000797441			30.1082	0.000997593	32.3858	0.00087162	32.4739	0.000816224
30.1276	0.000431855	32.4027	0.000529371	32.4907	0.00080006			30.124	0.00099346	32.4027	0.000866817	32.4907	0.000813156
30.1434	0.000430239	32.4195	0.000528554	32.5075	0.000802946			30.1398	0.000989327	32.4195	0.000847443	32.5075	0.000809724
30.1592	0.000428623	32.4363	0.000520693	32.5244	0.000805831			30.1556	0.000977349	32.4363	0.000816204	32.5244	0.00080593
30.175	0.000411643	32.4532	0.000510891	32.5412	0.000808731			30.1714	0.000960833	32.4532	0.000808331	32.5412	0.000801888
30.1907	0.000393911	32.47	0.000527849	32.558	0.000811725			30.1872	0.00092813	32.47	0.000828265	32.558	0.000797826
30.2065	0.000401391	32.4868	0.000535014	32.5749	0.000814828			30.203	0.000905914	32.4868	0.000851888	32.5749	0.000794001
30.2223	0.000391964	32.5037	0.000531834	32.5917	0.000818037			30.2188	0.000910819	32.5037	0.000867898	32.5917	0.000790541
30.2381	0.000382538	32.5205	0.000512849	32.6085	0.000821324			30.2345	0.000904562	32.5205	0.0008761	32.6085	0.00078736
30.2539	0.000358837	32.5373	0.000540991	32.6254	0.000824619			30.2503	0.000898305	32.5373	0.00086964	32.6254	0.000784173
30.2697	0.000351214	32.5542	0.000606788	32.6422	0.00082785			30.2661	0.000896913	32.5542	0.000863478	32.6422	0.000780622
30.2855	0.000349162	32.571	0.000670312	32.659	0.000830975			30.2819	0.000893122	32.571	0.00085608	32.659	0.000776575
30.3013	0.000347111	32.5878	0.000724741	32.6759	0.00083398			30.2977	0.000838307	32.5878	0.00083952	32.6759	0.000772272
30.3171	0.000337869	32.6047	0.000765704	32.6927	0.000836847			30.3135	0.000827205	32.6047	0.000841081	32.6927	0.000768104
30.3329	0.000338666	32.6215	0.000795397	32.7096	0.000839592			30.3293	0.000833626	32.6215	0.000836871	32.7095	0.00076433
30.3486	0.000339464	32.6383	0.000810393	32.7264	0.000842394			30.3451	0.000835664	32.6383	0.000823706	32.7264	0.000760981
30.3644	0.000342154	32.6552	0.000759297	32.7432	0.000845605			30.3609	0.000835509	32.6552	0.000776208	32.7432	0.000757923
30.3802	0.000341651	32.672	0.000731377	32.7601	0.000849429			30.3767	0.000835355	32.672	0.000735024	32.76	0.00075495
30.396	0.000341148	32.6888	0.000718229	32.7769	0.000853716			30.3924	0.000806149	32.6888	0.000710528	32.7769	0.00075192
30.4118	0.00032661	32.7057	0.000706038	32.7937	0.000858313			30.4082	0.000809653	32.7057	0.000698675	32.7937	0.00074886
30.4276	0.000328387	32.7225	0.000694403	32.8106	0.000863367			30.424	0.000806991	32.7225	0.000718441	32.8105	0.000745891
30.4434	0.000324098	32.7394	0.000682024	32.8274	0.000869038			30.4398	0.000804329	32.7393	0.000748871	32.8274	0.000743048
30.4592	0.000319809	32.7562	0.000675163	32.8442	0.000875238			30.4556	0.000796604	32.7562	0.000779697	32.8442	0.000740261
30.475	0.00032324	32.773	0.000664875	32.8611	0.000881853			30.4714	0.000750629	32.773	0.000812397	32.8611	0.000737385
30.4908	0.000340503	32.7899	0.000649373	32.8779	0.000888846			30.4872	0.000754841	32.7898	0.000857423	32.8779	0.000734211
30.5065	0.000339259	32.8067	0.00061478	32.8947	0.000896092			30.503	0.000755376	32.8067	0.000902573	32.8947	0.000730618
30.5223	0.000338015	32.8235	0.000584901	32.9116	0.000903389			30.5188	0.00075591	32.8235	0.000946254	32.9116	0.000726713
30.5381	0.000328569	32.8404	0.000558472	32.9284	0.000910639			30.5345	0.000734826	32.8403	0.000976326	32.9284	0.000722742
30.5539	0.000340458	32.8572	0.000532995	32.9452	0.000917982			30.5503	0.000726217	32.8572	0.00099258	32.9452	0.000718897
30.5697	0.000340509	32.874	0.000495496	32.9621	0.00092579			30.5661	0.000726127	32.874	0.00097875	32.9621	0.000715236
30.5855	0.000340561	32.8909	0.000472069	32.9789	0.000934411			30.5819	0.000726037	32.8909	0.000924903	32.9789	0.000711756
30.6013	0.000329093	32.9077	0.000461802	32.9957	0.000943835			30.5977	0.000716013	32.9077	0.00086906	32.9957	0.000708482
30.6171	0.000320768	32.9245	0.000468998	33.0126	0.000953729			30.6135	0.000709507	32.9245	0.000824171	33.0126	0.00070546
30.6329	0.000330449	32.9414	0.000481539	33.0294	0.000963877			30.6293	0.000677933	32.9414	0.000785286	33.0294	0.000702661
30.6487	0.000327463	32.9582	0.000499763	33.0462	0.000974439			30.6451	0.000678825	32.9582	0.000757041	33.0462	0.000699898
30.6644	0.000324477	32.975	0.000529576	33.0631	0.000985703			30.6609	0.000679717	32.975	0.000774857	33.0631	0.00069691
30.6802	0.00031603	32.9919	0.000557803	33.0799	0.000997679			30.6767	0.000678099	32.9919	0.000787752	33.0799	0.000693621
30.696	0.000330901	33.0087	0.00058638	33.0967	0.00101006			30.6924	0.000636669	33.0087	0.00079605	33.0967	0.00069027
30.7118	0.000331605	33.0255	0.000626896	33.1136	0.0010225			30.7082	0.000661533	33.0255	0.000797097	33.1136	0.000687184
30.7276	0.000332309	33.0424	0.000662896	33.1304	0.00103491			30.724	0.000670515	33.0424	0.000787447	33.1304	0.000684511
30.7434	0.000306605	33.0592	0.000689537	33.1472	0.0010475			30.7398	0.000672706	33.0592	0.000772538	33.1472	0.000682202
30.7592	0.000291802	33.076	0.000702355	33.1641	0.00106052			30.7556	0.0006715	33.076	0.000756401	33.1641	0.000680083
30.775	0.000289994	33.0929	0.000662006	33.1809	0.00107394			30.7714	0.000670294	33.0929	0.000738196	33.1809	0.000677928
30.7908	0.000322817	33.1097	0.000605842	33.1978	0.00108734			30.7872	0.000672367	33.1097	0.0007117	33.1977	0.00067551
30.8066	0.000324524	33.1265	0.000562327	33.2146	0.00110019			30.803	0.000679851	33.1265	0.000689518	33.2146	0.000672648
30.8223	0.000325761	33.1434	0.00052981	33.2314	0.00111221			30.8188	0.000678266	33.1434	0.000677211	33.2314	0.000669279
30.8381	0.000326998	33.1602	0.000509316	33.2483	0.00112361			30.8346	0.000676681	33.1602	0.000665238	33.2482	0.000665483
30.8539	0.000304517	33.177	0.000516267	33.2651	0.00113496			30.8503	0.000674334	33.177	0.000653272	33.2651	0.000661408
30.8697	0.000308843	33.1939	0.000543834	33.2819	0.00114675			30.8661	0.000651589	33.1939	0.0006418	33.2819	0.000657205
30.8855	0.000309197	33.2107	0.00056461	33.2988	0.00115917			30.8819	0.000644421	33.2107	0.000648365	33.2988	0.000653058
30.9013	0.00030955	33.2276	0.00057804	33.3156	0.00117215			30.8977	0.000643474	33.2275	0.00064822	33.3156	0.000649198
30.9171	0.000301173	33.2444	0.000575477	33.3324	0.00118549			30.9135	0.000642526	33.2444	0.000641386	33.3324	0.000645753
30.9329	0.000277667	33.2612	0.000572329	33.3493	0.00119877			30.9293	0.000612849	33.2612	0.000622059	33.3493	0.000642665
30.9487	0.000250648	33.2781	0.000558065	33.3661	0.00121147			30.9451	0.00063325	33.278	0.000596672	33.3661	0.000639759
30.9645	0.000243987	33.2949	0.000537408	33.3829	0.00122329			30.9609	0.000649076	33.2949	0.00059667	33.3829	0.000636879
30.9803	0.000237327	33.3117	0.000535213	33.3998	0.00123423			30.9767	0.000657308	33.3117	0.000614557	33.3998	0.000633964
30.996	0.000217075	33.3286	0.000537701	33.4166	0.00124451			30.9925	0.000659001	33.3286	0.000633821	33.4166	0.000631015
31.0118	0.00020992	33.3454	0.000543766	33.4334	0.00125441			31.0082	0.000657425	33.3454	0.000653445	33.4334	0.000628073
31.0276	0.0002324	33.3622	0.000548889	33.4503	0.00126412			31.024	0.000655849	33.3622	0.0006668	33.4503	0.000625269
31.0434	0.000244188	33.3791	0.000551763	33.4671	0.00127386			31.0398	0.000653312	33.3791	0.000674033	33.4671	0.000622789
31.0592	0.0002377	33.3959	0.000553685	33.4839	0.00128396			31.0556	0.000650775	33.3959	0.000670458	33.4839	0.000620735
31.075	0.000231212	33.4127	0.000561265	33.5008	0.00129453			31.0714	0.000641773	33.4127	0.000657865	33.5008	0.000619055
31.0908	0.000211813	33.4296	0.000564199	33.5176	0.00130525			31.0872	0.000667941	33.4296	0.000652127	33.5176	0.000617574
31.1066	0.000224591	33.4464	0.000559826	33.5344	0.00131562			31.103	0.000669573	33.4464	0.000662001	33.5344	0.000616001
31.1224	0.000229791	33.4632	0.000530014	33.5513	0.00132536			31.1188	0.000666438	33.4632	0.000674252	33.5513	0.000613947
31.1382	0.000231	33.4801	0.000527206	33.5681	0.00133444			31.1346	0.000663304	33.4801	0.000690856	33.5681	0.000611165
31.1539	0.000232209	33.4969	0.000541784	33.5849	0.00134301			31.1504	0.000655635	33.4969	0.000727795	33.5849	0.000607835
31.1697	0.000221057	33.5137	0.000568626	33.6018	0.00135132			31.1661	0.000638659	33.5137	0.000768716	33.6018	0.000604445
[truncated: 1,740 more rows]

## Sheet: Fig2b
Figure 2b.
	Raw Fluorescence Units
	WT with 4MU-a-Glu			WT with 4MU-a-Gal			WT with 4MU-a-GalNAc			WT with 4MU-a-Man			WT with 4MU-a-Xyl			D520N with 4MU-a-Gal
Minutes	Rep1	Rep2	Rep3	Rep1	Rep2	Rep3	Rep1	Rep2	Rep3	Rep1	Rep2	Rep3	Rep1	Rep2	Rep3	Rep1	Rep2	Rep3
5	-5.5	32.5	-10	8.5	-63	3	-26.5	-9	-29	-4.5	-6.5	-7	-12	-15	7	-32	-47	17.5
30	-5.5	-10.5	-5	100	47	20	39	-52	-5.5	-1	27	-19	21.5	41	-8	23	-20	15
60	-16.5	-167.5	-10	104.5	104	41.5	42		-2	-3.5	15	5	8	-2.5	-6.5	-58.5	-44	-2
120	30	-13.5	7	167	133	131.5	11.5	-2.5	32	13	5	-6	-6.5	35	-20	15	-7.5	27.5
180	-7	3.5	-8	222	224	109.5	30.5	-15	0.5	3.5	3.5	-0.5	-15.5	-15.5	10	7	-29.5	23
300	-25.5	24	20.5	445.5	565.5	361.5	60.5	47	27	23	26	23	47.5	-29.5	44	36.5	19.5	-38
1440	-94	46	26	2009.5	1633	2310	37.5	32	54.5	102.5	52	-19	66.5	-17	-51.5	54	47.5	61
Plotted Data
	WT with 4MU-a-Glu		WT with 4MU-a-Gal		WT with 4MU-a-GalNAc		WT with 4MU-a-Man		WT with 4MU-a-Xyl		D520N with 4MU-a-Gal
Mins	Mean	SD	Mean	SD	Mean	SD	Mean	SD	Mean	SD	Mean	SD
5	5.66667	23.347	-17.1667	39.788	-21.5	10.8972	-6	1.32288	-6.66667	11.9304	-20.5	33.7528
30	-7	3.04138	55.6667	40.6981	-6.16667	45.5037	2.33333	23.1805	18.1667	24.6695	6	22.8692
60	-64.6667	89.1156	83.3333	36.2296	20	31.1127	5.5	9.26013	-0.333333	7.48888	-34.8333	29.3442
120	7.83333	21.762	143.833	20.0769	13.6667	17.3517	4	9.53939	2.83333	28.6633	11.6667	17.7365
180	-3.83333	6.3705	185.167	65.5369	5.33333	23.1319	2.16667	2.3094	-7	14.7224	0.166667	26.9088
300	6.33333	27.624	457.5	102.528	44.8333	16.8548	24	1.73205	20.6667	43.4808	6	39.0416
1440	-7.33333	75.7188	1984.17	339.21	41.3333	11.7296	45.1667	61.0376	-0.666667	60.6719	54.1667	6.75154
Mean and SD calculated through Graphpad5

## Sheet: Fig2c+TableS3
Figure 2c
Dataset 1									Dataset 2
DP_X	DP_Y	Baseline_X	Baseline_Y	Baseline substracted DP_Y	Fit_X	Fit_Y	NDH_X	NDH_Y	DP_X	DP_Y	Baseline_X	Baseline_Y	Baseline substracted DP_Y	Fit_X	Fit_Y	NDH_X	NDH_Y
0.083333	4.9956	0.083333	4.99631	-0.000705	0.024882	-6.46101	0.125026	-6.2547	0.083333	5.20621	0.083333	5.13849	0.067722	0.024882	-6.91092	0.125026	-6.80321
0.1	4.99628	0.165427	4.99622	-7e-06	0.125026	-6.38306	0.226159	-6.22283	0.1	5.2062	0.165395	5.20746	0.053705	0.125026	-6.79206	0.226159	-6.76344
0.116667	4.99659	0.247521	4.99613	0.00032	0.226159	-6.23438	0.32828	-6.05067	0.116667	5.20509	0.247456	5.20733	0.038587	0.226159	-6.57315	0.32828	-6.30068
0.133333	4.99627	0.329615	4.99604	1.8e-05	0.32828	-6.04603	0.431389	-5.94783	0.133333	5.20383	0.329517	5.20721	0.02332	0.32828	-6.3101	0.431389	-5.81018
0.15	4.99683	0.411709	4.99596	0.000596	0.431389	-5.80723	0.535486	-5.55717	0.15	5.2048	0.411579	5.20709	0.010283	0.431389	-5.9968	0.535486	-5.50779
0.166667	4.99708	0.493803	4.99587	0.000863	0.535486	-5.50608	0.640571	-5.04318	0.166667	5.20524	0.49364	5.20697	-0.002214	0.535486	-5.62914	0.640571	-5.04675
0.183333	4.9964	0.575897	4.99578	0.000201	0.640571	-5.1319	0.746645	-4.74439	0.183333	5.20606	0.575701	5.20684	-0.001369	0.640571	-5.20719	0.746645	-4.9805
0.2	4.99536	0.657991	4.9957	-0.000821	0.746645	-4.68004	0.853706	-4.21881	0.2	5.20668	0.657763	5.20671	-0.000724	0.746645	-4.73756	0.853706	-4.2995
0.216667	4.99562	0.740085	4.99561	-0.000544	0.853706	-4.15829	0.961756	-3.56981	0.216667	5.20728	0.739824	5.20658	-0.0001	0.853706	-4.23459	0.961756	-3.79951
0.233333	4.99574	0.822179	4.99552	-0.000406	0.961756	-3.59156	1.07079	-2.91299	0.233333	5.20717	0.821885	5.20645	-0.000185	0.961756	-3.71939	1.07079	-3.11322
0.25	4.99487	0.904273	4.99544	-0.001258	1.07079	-3.01902	1.18082	-2.54171	0.25	5.20695	0.903947	5.20632	-0.000381	1.07079	-3.21589	1.18082	-2.85823
0.266667	4.9959	0.986367	4.99535	-0.000211	1.18082	-2.48218	1.29183	-1.90659	0.266667	5.20732	0.986008	5.20618	1.4e-05	1.18082	-2.7457	1.29183	-2.12003
0.283333	4.99702	1.06846	4.99526	0.000927	1.29183	-2.01132	1.40383	-1.52481	0.283333	5.20764	1.06807	5.20605	0.000359	1.29183	-2.32386	1.40383	-2.05298
0.3	4.99698	1.15055	4.99518	0.000905	1.40383	-1.61915	1.51683	-1.45079	0.3	5.20757	1.15013	5.20592	0.000314	1.40383	-1.95747	1.51683	-1.70638
0.316667	4.99643	1.23265	4.99509	0.000372	1.51683	-1.30368	1.6308	-1.00645	0.316667	5.20748	1.23219	5.20578	0.000249	1.51683	-1.64675	1.6308	-1.36819
0.333333	4.99726	1.31474	4.99501	0.00122	1.6308	-1.05482	1.74577	-0.851491	0.333333	5.20833	1.31425	5.20565	0.001123	1.6308	-1.38739	1.74577	-1.12896
0.35	4.99633	1.39684	4.99367	0.000308	1.74577	-0.860045	1.86172	-0.738192	0.35	5.20799	1.39631	5.20551	0.000808	1.74577	-1.17288	1.86172	-0.89045
0.366667	4.99512	1.47893	4.99288	-0.000885	1.86172	-0.707604	1.97867	-0.709164	0.366667	5.20757	1.47838	5.20538	0.000413	1.86172	-0.996168	1.97867	-0.799562
0.383333	4.99517	1.56102	4.99393	-0.000817	1.97867	-0.587691	2.0966	-0.604807	0.383333	5.20787	1.56044	5.20524	0.000738	1.97867	-0.850624	2.0966	-0.844725
0.4	4.99616	1.64312	4.99235	0.000191	2.0966	-0.492617			0.4	5.2084	1.6425	5.2051	0.001293	2.0966	-0.730453
0.416667	4.99609	1.72521	4.99393	0.000138					0.416667	5.20752	1.72456	5.204	0.000438
0.433333	4.99669	1.80731	4.9945	0.000756					0.433333	5.20848	1.80662	5.204	0.001424
0.45	4.99728	1.8894	4.99442	0.001364					0.45	5.20913	1.88868	5.20469	0.002099
0.466667	4.99625	1.97149	4.99434	0.000351					0.466667	5.20936	1.97074	5.20456	0.002354
0.483333	4.99564	2.05359	4.99425	-0.000241					0.483333	5.20935	2.05281	5.20442	0.00237
0.5	4.99518	2.13568	4.99417	-0.000683					0.5	5.20981	2.13487	5.20428	0.002855
0.516667	4.99452	2.21778	4.99409	-0.001326					0.516667	5.20933	2.21693	5.20415	0.002401
0.533333	4.99442	2.29987	4.99401	-0.001408					0.533333	5.20923	2.29899	5.20402	0.002326
0.55	4.99578	2.38196	4.99393	-3e-05					0.55	5.20854	2.38105	5.20388	0.001662
0.566667	4.99572	2.46406	4.99385	-7.3e-05					0.566667	5.20746	2.46311	5.20375	0.000608
0.583333	4.99611	2.54615	4.99377	0.000335					0.583333	5.20599	2.54517	5.20362	-0.000837
0.6	4.99665	2.62825	4.99369	0.000893					0.6	5.20518	2.62723	5.20349	-0.001621
0.616667	4.99663	2.71034	4.99362	0.00089					0.616667	5.2048	2.7093	5.20336	-0.001975
0.633333	4.99629	2.79243	4.99354	0.000568					0.633333	5.20487	2.79136	5.20323	-0.001879
0.65	4.99612	2.87453	4.99346	0.000416					0.65	5.20506	2.87342	5.2031	-0.001663
0.666667	4.99543	2.95662	4.99338	-0.000257					0.666667	5.20619	2.95548	5.20298	-0.000507
0.683333	4.99527	3.03871	4.99331	-0.000399					0.683333	5.20696	3.03754	5.20285	0.00029
0.7	4.99628	3.12081	4.99323	0.000629					0.7	5.20808	3.1196	5.20273	0.001436
0.716667	4.99695	3.2029	4.99316	0.001316					0.716667	5.20857	3.20166	5.20261	0.001952
0.733333	4.99693	3.285	4.99308	0.001314					0.733333	5.20862	3.28373	5.20248	0.002028
0.75	4.99723	3.36709	4.99301	0.001631					0.75	5.20899	3.36579	5.20236	0.002425
0.766667	4.99709	3.44918	4.99293	0.001509					0.766667	5.20871	3.44785	5.20223	0.002171
0.783333	4.99571	3.53128	4.99286	0.000147					0.783333	5.20799	3.52991	5.20211	0.001478
0.8	4.99431	3.61337	4.99279	-0.001236					0.8	5.20739	3.61197	5.20199	0.000905
0.816667	4.99469	3.69547	4.99272	-0.000838					0.816667	5.20703	3.69403	5.20186	0.000571
0.833333	4.99477	3.77756	4.99265	-0.00074					0.833333	5.20596	3.77609	5.20174	-0.000472
0.85	4.99522	3.85965	4.99258	-0.000273					0.85	5.20584	3.85815	5.20161	-0.000565
0.866667	4.99578	3.94175	4.99251	0.000305					0.866667	5.20499	3.94021	5.20149	-0.001388
0.883333	4.99629	4.02384	4.99244	0.000832					0.883333	5.20516	4.02228	5.20136	-0.001192
0.9	4.99496	4.10594	4.99238	-0.00048					0.9	5.2049	4.10434	5.20123	-0.001425
0.916667	4.99465	4.18803	4.99231	-0.000772					0.916667	5.20516	4.1864	5.20111	-0.001138
0.933333	4.99457	4.27012	4.99224	-0.000835					0.933333	5.20495	4.26846	5.20098	-0.001321
0.95	4.99447	4.35222	4.99218	-0.000917					0.95	5.20526	4.35052	5.20092	-0.000984
0.966667	4.99374	4.43431	4.99211	-0.00163					0.966667	5.20557	4.43258	5.20067	-0.000647
0.983333	4.99468	4.51641	4.99205	-0.000672					0.983333	5.20628	4.51464	5.20067	9e-05
1	4.99531	4.5985	4.99198	-2.5e-05					1	5.20679	4.59671	5.20067	0.000627
1.01667	4.99519	4.68059	4.99192	-0.000127					1.01667	5.20661	4.67877	5.20041	0.000474
1.03333	4.99486	4.76269	4.99186	-0.00044					1.03333	5.20686	4.76083	5.19838	0.000752
1.05	4.99038	4.84478	4.99055	-0.004902					1.05	5.20232	4.84289	5.20007	-0.003761
1.06667	4.98092	4.92687	4.99174	-0.014345					1.06667	5.19201	4.92495	5.19994	-0.014044
1.08333	4.97106	5.00897	4.99168	-0.024187					1.08333	5.1808	5.00701	5.19981	-0.025227
1.1	4.96321	5.09106	4.99162	-0.03202					1.1	5.17124	5.08907	5.1966	-0.034759
1.11667	4.95706	5.17316	4.99156	-0.038152					1.11667	5.16311	5.17113	5.19955	-0.042862
1.13333	4.95575	5.25525	4.9915	-0.039445					1.13333	5.16107	5.2532	5.19942	-0.044875
1.15	4.9601	5.33735	4.99144	-0.035078					1.15	5.16621	5.33526	5.19928	-0.039707
1.16667	4.9662	5.41944	4.99138	-0.02896					1.16667	5.17346	5.41732	5.19915	-0.03243
1.18333	4.97112	5.50153	4.99132	-0.024023					1.18333	5.18023	5.49938	5.19902	-0.025633
1.2	4.97503	5.58363	4.99127	-0.020095					1.2	5.18701	5.58144	5.19889	-0.018825
1.21667	4.97963	5.66572	4.99121	-0.015478					1.21667	5.19237	5.6635	5.19875	-0.013438
1.23333	4.98325	5.74782	4.99115	-0.011841					1.23333	5.19605	5.74556	5.19862	-0.00973
1.25	4.98581	5.82991	4.99109	-0.009263					1.25	5.19801	5.82763	5.19849	-0.007743
1.26667	4.98778	5.912	4.99104	-0.007276					1.26667	5.19958	5.90969	5.19835	-0.006145
1.28333	4.99	5.9941	4.99098	-0.005039					1.28333	5.20009	5.99175	5.19822	-0.005608
1.3	4.99081	6.07619	4.99093	-0.004211					1.3	5.20056	6.07381	5.19809	-0.00511
1.31667	4.9919	6.15828	4.99087	-0.003075					1.31667	5.20082	6.15587	5.19796	-0.004823
1.33333	4.99288	6.24038	4.99081	-0.001823					1.33333	5.20202	6.23793	5.19782	-0.003595
1.35	4.99282	6.32247	4.99076	-0.00161					1.35	5.2023	6.31999	5.19769	-0.003288
1.36667	4.99279	6.40457	4.99071	-0.001368					1.36667	5.20169	6.40205	5.19756	-0.00387
1.38333	4.99305	6.48666	4.99065	-0.000836					1.38333	5.20124	6.48412	5.19734	-0.004292
1.4	4.9926	6.56875	4.9906	-0.001035					1.4	5.20165	6.56618	5.19683	-0.003855
1.41667	4.9912	6.65085	4.99055	-0.002276					1.41667	5.20194	6.64824	5.19657	-0.003537
1.43333	4.99165	6.73294	4.99049	-0.001666					1.43333	5.20246	6.7303	5.19657	-0.002989
1.45	4.99174	6.81504	4.99044	-0.001416					1.45	5.20296	6.81236	5.19689	-0.002462
1.46667	4.9921	6.89713	4.99039	-0.000897					1.46667	5.20341	6.89442	5.19676	-0.001984
1.48333	4.99174	6.97922	4.99033	-0.001196					1.48333	5.20327	6.97648	5.19663	-0.002096
1.5	4.99183	7.06132	4.99028	-0.001318					1.5	5.20298	7.05854	5.19649	-0.002359
1.51667	4.99192	7.14341	4.99023	-0.001441					1.51667	5.20312	7.14061	5.19636	-0.002191
1.53333	4.9923	7.22551	4.99018	-0.001274					1.53333	5.20324	7.22267	5.19623	-0.002043
1.55	4.99222	7.3076	4.99013	-0.001567					1.55	5.20297	7.30473	5.1961	-0.002286
1.56667	4.99331	7.38969	4.99008	-0.00051					1.56667	5.20298	7.38679	5.19597	-0.002248
1.58333	4.9933	7.47179	4.99003	-0.0002					1.58333	5.2036	7.46885	5.19583	-0.0016
1.6	4.99254	7.55388	4.98998	-0.000641					1.6	5.20365	7.55091	5.1957	-0.001522
1.61667	4.99159	7.63598	4.98994	-0.001272					1.61667	5.20405	7.63298	5.19557	-0.001095
1.63333	4.99131	7.71807	4.98989	-0.001233					1.63333	5.20462	7.71504	5.19543	-0.000497
1.65	4.99047	7.80016	4.98984	-0.002017					1.65	5.20463	7.7971	5.1953	-0.000371
1.66667	4.9912	7.88226	4.98979	-0.001606					1.66667	5.20415	7.87916	5.19517	-0.000628
1.68333	4.99149	7.96435	4.98975	-0.001636					1.68333	5.20359	7.96122	5.19504	-0.000964
1.7	4.99174	8.04645	4.9897	-0.001705					1.7	5.20377	8.04328	5.19491	-0.000561
1.71667	4.99221	8.12854	4.98966	-0.001554					1.71667	5.20296	8.12534	5.19477	-0.001147
1.73333	4.99308	8.21063	4.98961	-0.000905					1.73333	5.2025	8.2074	5.19464	-0.001502
1.75	4.99433	8.29273	4.98956	0.000229					1.75	5.20203	8.28946	5.19451	-0.001972
1.76667	4.99516	8.37482	4.98952	0.000942					1.76667	5.2021	8.37153	5.19438	-0.001902
1.78333	4.99673	8.45692	4.98947	0.002396					1.78333	5.20118	8.45359	5.19425	-0.002822
1.8	4.99701	8.53901	4.98943	0.002559					1.8	5.20136	8.53565	5.19412	-0.002642
1.81667	4.99625	8.6211	4.98939	0.001758					1.81667	5.20297	8.61771	5.19398	-0.001116
1.83333	4.99567	8.7032	4.98934	0.001195					1.83333	5.20382	8.69977	5.19277	-0.000406
1.85	4.99566	8.78529	4.98803	0.001201					1.85	5.20488	8.78183	5.19173	0.000513
1.86667	4.9943	8.86738	4.98926	-0.000142					1.86667	5.20587	8.86389	5.19147	0.001363
1.88333	4.99429	8.94948	4.98921	-0.000135					1.88333	5.20618	8.94596	5.19346	0.001533
1.9	4.99489	9.03157	4.98917	0.000482					1.9	5.20504	9.02802	5.19333	0.000367
1.91667	4.99413	9.11367	4.98913	-0.000262					1.91667	5.20468	9.11008	5.1932	3.4e-05
1.93333	4.99381	9.19576	4.98909	-0.000565					1.93333	5.20466	9.19214	5.19307	4.2e-05
1.95	4.99441	9.27785	4.98905	5.2e-05					1.95	5.20431	9.2742	5.19294	-0.00028
1.96667	4.99449	9.35995	4.98901	0.000149					1.96667	5.20468	9.35626	5.19282	0.000117
1.98333	4.99405	9.44204	4.98897	-0.000275					1.98333	5.20469	9.43832	5.19269	0.000155
2	4.99419	9.52414	4.98892	-0.000118					2	5.20472	9.52038	5.19256	0.000212
2.01667	4.99415	9.60623	4.98888	-0.000141					2.01667	5.20434	9.60245	5.19243	-0.00014
2.03333	4.99446	9.68832	4.98884	0.000185					2.03333	5.20435	9.68451	5.1923	-0.000102
2.05	4.99496	9.77042	4.98881	0.000702					2.05	5.20385	9.76657	5.19217	-0.000575
2.06667	4.99582	9.85251	4.98876	0.001578					2.06667	5.20406	9.84863	5.19204	-0.000337
2.08333	4.99618	9.9346	4.98873	0.001955					2.08333	5.20376	9.93069	5.19191	-0.00061
2.1	4.99548	10.0167	4.98869	0.001272					2.1	5.20315	10.0128	5.19179	-0.001192
2.11667	4.9948	10.0988	4.98865	0.000608					2.11667	5.20257	10.0948	5.19166	-0.001745
2.13333	4.99436	10.1809	4.98861	0.000185					2.13333	5.20257	10.1769	5.19153	-0.001717
2.15	4.99377	10.263	4.98857	-0.000389					2.15	5.2031	10.2589	5.1914	-0.00116
2.16667	4.99268	10.3451	4.98854	-0.001462					2.16667	5.20359	10.341	5.19127	-0.000643
2.18333	4.99293	10.4272	4.9885	-0.001196					2.18333	5.20411	10.4231	5.19114	-9.5e-05
2.2	4.99186	10.5093	4.98846	-0.002249					2.2	5.20563	10.5051	5.19093	0.001452
2.21667	4.99145	10.5914	4.98843	-0.002643					2.21667	5.20647	10.5872	5.19093	0.002319
2.23333	4.99119	10.6735	4.98839	-0.002887					2.23333	5.20557	10.6692	5.19067	0.001447
2.25	4.9916	10.7555	4.98835	-0.00246					2.25	5.20483	10.7513	5.19063	0.000734
2.26667	4.99183	10.8376	4.98831	-0.002214					2.26667	5.20499	10.8334	5.1905	0.000921
2.28333	4.99221	10.9197	4.98828	-0.001817					2.28333	5.20392	10.9154	5.19037	-0.000122
2.3	4.99186	11.0018	4.98824	-0.002151					2.3	5.20355	10.9975	5.19024	-0.000464
2.31667	4.99248	11.0839	4.9882	-0.001515					2.31667	5.20362	11.0795	5.19011	-0.000367
2.33333	4.99265	11.166	4.98817	-0.001329					2.33333	5.20398	11.1616	5.18998	2e-05
2.35	4.99253	11.2481	4.98813	-0.001432					2.35	5.20421	11.2437	5.18985	0.000277
2.36667	4.9924	11.3302	4.98809	-0.001546					2.36667	5.20415	11.3257	5.18972	0.000244
2.38333	4.99185	11.4123	4.98806	-0.00208					2.38333	5.20463	11.4078	5.18959	0.000751
2.4	4.9912	11.4944	4.98802	-0.002713					2.4	5.20566	11.4899	5.18945	0.001808
2.41667	4.99151	11.5765	4.98798	-0.002387					2.41667	5.20614	11.5719	5.18932	0.002315
2.43333	4.99265	11.6586	4.98794	-0.001231					2.43333	5.20576	11.654	5.18919	0.001962
2.45	4.99278	11.7407	4.9879	-0.001085					2.45	5.20639	11.736	5.18906	0.002619
2.46667	4.99426	11.8228	4.98787	0.000411					2.46667	5.20591	11.8181	5.18892	0.002166
2.48333	4.99538	11.9049	4.98783	0.001547					2.48333	5.20491	11.9002	5.18879	0.001193
2.5	4.99519	11.987	4.98779	0.001373					2.5	5.20423	11.9822	5.18865	0.000539
2.51667	4.99393	12.069	4.98775	0.00013					2.51667	5.20369	12.0643	5.18852	2.6e-05
2.53333	4.99452	12.1511	4.98771	0.000736					2.53333	5.20309	12.1463	5.18838	-0.000547
2.55	4.99338	12.2332	4.98767	-0.000388					2.55	5.20267	12.2284	5.18825	-0.00094
2.56667	4.99212	12.3153	4.98763	-0.001632					2.56667	5.2032	12.3105	5.18811	-0.000384
2.58333	4.99227	12.3974	4.98759	-0.001466					2.58333	5.20408	12.3925	5.18797	0.000523
2.6	4.99218	12.4795	4.98755	-0.00154					2.6	5.2047	12.4746	5.18784	0.001169
2.61667	4.99232	12.5616	4.98751	-0.001384					2.61667	5.20379	12.5567	5.1877	0.000286
2.63333	4.99342	12.6437	4.98747	-0.000268					2.63333	5.20391	12.6387	5.18757	0.000432
2.65	4.99391	12.7258	4.98742	0.000238					2.65	5.20328	12.7208	5.18699	-0.000171
2.66667	4.99344	12.8079	4.98738	-0.000217					2.66667	5.20275	12.8028	5.18593	-0.000675
2.68333	4.9939	12.89	4.98734	0.000259					2.68333	5.20259	12.8849	5.18717	-0.000809
2.7	4.99419	12.9721	4.98729	0.000565					2.7	5.20389	12.967	5.18857	0.000518
2.71667	4.99344	13.0542	4.98725	-0.000169					2.71667	5.20426	13.049	5.1869	0.000914
2.73333	4.99367	13.1363	4.9872	7.7e-05					2.73333	5.20473	13.1311	5.18677	0.00141
2.75	4.9944	13.2184	4.98716	0.000823					2.75	5.20484	13.2131	5.18664	0.001546
2.76667	4.99434	13.3005	4.98711	0.000778					2.76667	5.20487	13.2952	5.18651	0.001602
2.78333	4.99292	13.3826	4.98706	-0.000626					2.78333	5.20394	13.3773	5.18638	0.000698
2.8	4.9927	13.4646	4.98702	-0.00083					2.8	5.20333	13.4593	5.18626	0.000114
2.81667	4.99303	13.5467	4.98697	-0.000484					2.81667	5.20158	13.5414	5.18857	-0.00161
2.83333	4.99315	13.6288	4.98692	-0.000349					2.83333	5.20024	13.6235	5.18601	-0.002924
2.85	4.9937	13.7109	4.98687	0.000217					2.85	5.19941	13.7055	5.18589	-0.003728
2.86667	4.99481	13.793	4.98682	0.001343					2.86667	5.19927	13.7876	5.18577	-0.003842
2.88333	4.99511	13.8751	4.98677	0.001658					2.88333	5.19906	13.8696	5.18565	-0.004027
2.9	4.9942	13.9572	4.98672	0.000764					2.9	5.20059	13.9517	5.18553	-0.002471
2.91667	4.99397	14.0393	4.98666	0.00055					2.91667	5.20127	14.0338	5.18542	-0.001766
2.93333	4.9934	14.1214	4.98661	-5e-06					2.93333	5.20098	14.1158	5.18531	-0.00203
2.95	4.99271	14.2035	4.98656	-0.000679					2.95	5.20141	14.1979	5.1852	-0.001575
2.96667	4.99235	14.2856	4.9865	-0.001024					2.96667	5.20173	14.2799	5.18509	-0.001229
2.98333	4.99219	14.3677	4.98645	-0.001168					2.98333	5.20174	14.362	5.18498	-0.001194
3	4.99192	14.4498	4.9864	-0.001423					3	5.20267	14.4441	5.18487	-0.000239
3.01667	4.99179	14.5319	4.98634	-0.001537					3.01667	5.20343	14.5261	5.18477	0.000547
3.03333	4.99263	14.614	4.98583	-0.000682					3.03333	5.2041	14.6082	5.18466	0.001242
3.05	4.99356	14.6961	4.98532	0.000263					3.05	5.20474	14.6902	5.18329	0.001907
3.06667	4.99449	14.7781	4.98608	0.001209					3.06667	5.20474	14.7723	5.18303	0.001932
3.08333	4.99466	14.8602	4.98482	0.001394					3.08333	5.20407	14.8544	5.18435	0.001287
3.1	4.99541	14.9423	4.98607	0.00216					3.1	5.20387	14.9364	5.18425	0.001112
3.11667	4.99474	15.0244	4.98601	0.001505					3.11667	5.20365	15.0185	5.18414	0.000918
3.13333	4.99473	15.1065	4.98596	0.00151					3.13333	5.20377	15.1006	5.18721	0.001063
3.15	4.99469	15.1886	4.98591	0.001485					3.15	5.20392	15.1826	5.18394	0.001238
3.16667	4.99366	15.2707	4.98585	0.000471					3.16667	5.20406	15.2647	5.18383	0.001403
3.18333	4.99272	15.3528	4.9858	-0.000454					3.18333	5.20408	15.3467	5.18373	0.001448
3.2	4.99259	15.4349	4.98575	-0.000569					3.2	5.20226	15.4288	5.18362	-0.000347
3.21667	4.9917	15.517	4.9857	-0.001444					3.21667	5.20079	15.5109	5.18351	-0.001792
3.23333	4.99134	15.5991	4.98564	-0.001789					3.23333	5.2004	15.5929	5.1834	-0.002157
3.25	4.9925	15.6812	4.98559	-0.000613					3.25	5.20028	15.675	5.1833	-0.002252
3.26667	4.99305	15.7633	4.98554	-4.8e-05					3.26667	5.20149	15.757	5.18319	-0.001017
3.28333	4.9934	15.8454	4.98549	0.000317					3.28333	5.20379	15.8391	5.18308	0.001308
3.3	4.99355	15.9275	4.98544	0.000482					3.3	5.20481	15.9212	5.18296	0.002353
3.31667	4.99403	16.0096	4.98539	0.000977					3.31667	5.2044	16.0032	5.18285	0.001968
3.33333	4.9941	16.0917	4.98534	0.001062					3.33333	5.20408	16.0853	5.18274	0.001673
3.35	4.99395	16.1737	4.98529	0.000927					3.35	5.20334	16.1674	5.18262	0.000958
3.36667	4.99368	16.2558	4.98524	0.000672					3.36667	5.20278	16.2494	5.18251	0.000423
3.38333	4.99374	16.3379	4.9852	0.000747					3.38333	5.20266	16.3315	5.18239	0.000328
3.4	4.99283	16.42	4.98515	-0.000148					3.4	5.20345	16.4135	5.18228	0.001144
3.41667	4.99159	16.5021	4.9851	-0.001373					3.41667	5.20284	16.4956	5.18231	0.000559
3.43333	4.99174	16.5842	4.98505	-0.001208					3.43333	5.20228	16.5777	5.18206	2.4e-05
3.45	4.99223	16.6663	4.98352	-0.000704					3.45	5.20224	16.6597	5.18154	9e-06
3.46667	4.99246	16.7484	4.98141	-0.000459					3.46667	5.20289	16.7418	5.18052	0.000684
3.48333	4.99293	16.8305	4.98188	2.6e-05					3.48333	5.20235	16.8238	5.1817	0.000169
3.5	4.99356	16.9126	4.98486	0.000671					3.5	5.20248	16.9059	5.18159	0.000324
3.51667	4.99322	16.9947	4.98482	0.000345					3.51667	5.20285	16.988	5.18148	0.000719
3.53333	4.99271	17.0768	4.98477	-0.00015					3.53333	5.20277	17.07	5.18136	0.000665
3.55	4.99206	17.1589	4.98473	-0.000785					3.55	5.20211	17.1521	5.18125	3e-05
3.56667	4.99196	17.241	4.98468	-0.000871					3.56667	5.20217	17.2341	5.18114	0.000115
3.58333	4.9923	17.3231	4.98463	-0.000516					3.58333	5.20231	17.3162	5.18103	0.00028
3.6	4.99254	17.4052	4.98459	-0.000262					3.6	5.20173	17.3983	5.18092	-0.000275
3.61667	4.9929	17.4872	4.98454	0.000113					3.61667	5.201	17.4803	5.18081	-0.000979
3.63333	4.9932	17.5693	4.9845	0.000427					3.63333	5.20063	17.5624	5.1807	-0.001324
3.65	4.99327	17.6514	4.98445	0.000512					3.65	5.20091	17.6445	5.18059	-0.001019
3.66667	4.99265	17.7335	4.98441	-9.4e-05					3.66667	5.20125	17.7265	5.18049	-0.000654
3.68333	4.99156	17.8156	4.98436	-0.001169					3.68333	5.20143	17.8086	5.18039	-0.000448
3.7	4.9917	17.8977	4.98432	-0.001015					3.7	5.20071	17.8906	5.18028	-0.001143
3.71667	4.99254	17.9798	4.98428	-0.000161					3.71667	5.19993	17.9727	5.18019	-0.001898
3.73333	4.99293	18.0619	4.98423	0.000244					3.73333	5.19997	18.0548	5.18009	-0.001832
3.75	4.99325	18.144	4.98419	0.000578					3.75	5.19997	18.1368	5.17999	-0.001807
3.76667	4.99339	18.2261	4.98414	0.000732					3.76667	5.20104	18.2189	5.1799	-0.000712
3.78333	4.99244	18.3082	4.9841	-0.000204					3.78333	5.20223	18.3009	5.17981	0.000504
3.8	4.9909	18.3903	4.98405	-0.001729					3.8	5.20334	18.383	5.17972	0.001639
3.81667	4.99038	18.4724	4.98401	-0.002235					3.81667	5.20321	18.4651	5.17963	0.001534
3.83333	4.99126	18.5545	4.98397	-0.001341					3.83333	5.20396	18.5471	5.17954	0.00231
3.85	4.99258	18.6366	4.98313	-7e-06					3.85	5.20273	18.6292	5.17945	0.001105
3.86667	4.99293	18.7187	4.97885	0.000357					3.86667	5.20342	18.7113	5.17936	0.00182
3.88333	4.9936	18.8008	4.9815	0.001041					3.88333	5.20309	18.7933	5.17928	0.001516
3.9	4.994	18.8828	4.98334	0.001455					3.9	5.20232	18.8754	5.17919	0.000771
3.91667	4.99317	18.9649	4.98375	0.000639					3.91667	5.20118	18.9574	5.17911	-0.000343
3.93333	4.9921	19.047	4.9837	-0.000417					3.93333	5.20156	19.0395	5.17903	6.2e-05
3.95	4.99247	19.1291	4.98366	-3.3e-05					3.95	5.20082	19.1216	5.17895	-0.000652
3.96667	4.99159	19.2112	4.98361	-0.0009					3.96667	5.19997	19.2036	5.17887	-0.001476
3.98333	4.99107	19.2933	4.98357	-0.001406					3.98333	5.19965	19.2857	5.17878	-0.001771
4	4.99163	19.3754	4.98352	-0.000832					4	5.19958	19.3677	5.1787	-0.001815
4.01667	4.9927	19.4575	4.98348	0.000252					4.01667	5.19956	19.4498	5.17862	-0.001809
4.03333	4.99205	19.5396	4.98344	-0.000384					4.03333	5.19894	19.5319	5.17854	-0.002404
4.05	4.98733	19.6217	4.98339	-0.005091					4.05	5.1919	19.6139	5.17846	-0.009418
4.06667	4.97404	19.7038	4.98334	-0.018367					4.06667	5.17598	19.696	5.17838	-0.025312
4.08333	4.95193	19.7859	4.9833	-0.040463					4.08333	5.15096	19.7781	5.1783	-0.050307
4.1	4.92415	19.868	4.98325	-0.06823					4.1	5.11917	19.8601	5.17822	-0.082071
4.11667	4.89621	19.9501	4.98321	-0.096156					4.11667	5.08782	19.9422	5.17813	-0.113395
4.13333	4.8755	20.0322	4.98316	-0.116853					4.13333	5.06795	20.0242	5.17805	-0.133239
4.15	4.86615	20.1143	4.98312	-0.126189					4.15	5.06148	20.1063	5.17797	-0.139683
4.16667	4.86813	20.1963	4.98307	-0.124196					4.16667	5.0682	20.1884	5.17789	-0.132938
4.18333	4.88024	20.2784	4.98302	-0.112072					4.18333	5.08575	20.2704	5.1778	-0.115362
4.2	4.89734	20.3605	4.98298	-0.094959					4.2	5.10633	20.3525	5.17772	-0.094756
4.21667	4.91452	20.4426	4.98293	-0.077765					4.21667	5.12489	20.4345	5.17764	-0.07617
4.23333	4.92945	20.5247	4.98288	-0.062822					4.23333	5.14019	20.5166	5.17755	-0.060844
4.25	4.94219	20.6068	4.98283	-0.050069					4.25	5.15183	20.5987	5.17747	-0.049178
4.26667	4.95114	20.6889	4.98002	-0.041105					4.26667	5.15986	20.6807	5.17699	-0.041122
4.28333	4.9568	20.771	4.98135	-0.035432					4.28333	5.16527	20.7628	5.17544	-0.035699
4.3	4.96098	20.8531	4.9821	-0.031239					4.3	5.16979	20.8448	5.17721	-0.031167
4.31667	4.96393	20.9352	4.98135	-0.028275					4.31667	5.17311	20.9269	5.17713	-0.027836
4.33333	4.96658	21.0173	4.98259	-0.025612					4.33333	5.17529	21.009	5.17704	-0.025644
4.35	4.96856	21.0994	4.9821	-0.023619					4.35	5.17723	21.091	5.17696	-0.023692
4.36667	4.97042	21.1815	4.9825	-0.021746					4.36667	5.17964	21.1731	5.17687	-0.021232
4.38333	4.97216	21.2636	4.98245	-0.019993					4.38333	5.18093	21.2552	5.17678	-0.01989
4.4	4.9734	21.3457	4.98342	-0.01874					4.4	5.18185	21.3372	5.17669	-0.018919
4.41667	4.97433	21.4278	4.98235	-0.017796					4.41667	5.1832	21.4193	5.17661	-0.017517
4.43333	4.976	21.5099	4.98191	-0.016113					4.43333	5.18445	21.5013	5.17652	-0.016218
4.45	4.97772	21.5919	4.98224	-0.01438					4.45	5.18504	21.5834	5.17643	-0.015628
4.46667	4.97857	21.674	4.98219	-0.013517					4.46667	5.18641	21.6655	5.17634	-0.014258
4.48333	4.98016	21.7561	4.98214	-0.011914					4.48333	5.18865	21.7475	5.17633	-0.012018
4.5	4.98087	21.8382	4.98209	-0.011191					4.5	5.19121	21.8296	5.17633	-0.009458
4.51667	4.98181	21.9203	4.98204	-0.010238					4.51667	5.19209	21.9116	5.17607	-0.008578
4.53333	4.9826	22.0024	4.98199	-0.009435					4.53333	5.19357	21.9937	5.17597	-0.007098
4.55	4.98384	22.0845	4.98194	-0.008183					4.55	5.19376	22.0758	5.17588	-0.006908
4.56667	4.98438	22.1666	4.98189	-0.00763					4.56667	5.19419	22.1578	5.17579	-0.006478
4.58333	4.98641	22.2487	4.98183	-0.005587					4.58333	5.19477	22.2399	5.1757	-0.005898
4.6	4.9867	22.3308	4.98178	-0.005284					4.6	5.1954	22.322	5.1756	-0.005258
4.61667	4.98848	22.4129	4.98173	-0.003491					4.61667	5.19631	22.404	5.17551	-0.004296
4.63333	4.98922	22.495	4.98167	-0.002738					4.63333	5.19636	22.4861	5.17542	-0.004194
4.65	4.98981	22.5771	4.98094	-0.002136					4.65	5.1965	22.5681	5.17532	-0.004003
4.66667	4.98968	22.6592	4.98028	-0.002253					4.66667	5.19646	22.6502	5.17523	-0.003991
4.68333	4.99045	22.7413	4.97848	-0.00147					4.68333	5.19765	22.7323	5.17513	-0.00265
4.7	4.99017	22.8234	4.98012	-0.001738					4.7	5.19784	22.8143	5.17504	-0.002047
4.71667	4.99084	22.9054	4.98141	-0.001055					4.71667	5.19937	22.8964	5.17495	-0.000104
4.73333	4.99148	22.9875	4.98135	-0.000402					4.73333	5.19912	22.9784	5.17485	5.9e-05
4.75	4.99157	23.0696	4.98044	-0.0003					4.75	5.19842	23.0605	5.17476	-0.000228
4.76667	4.99108	23.1517	4.98124	-0.000716					4.76667	5.19778	23.1426	5.17466	-0.00072
4.78333	4.98989	23.2338	4.98119	-0.00164					4.78333	5.19852	23.2246	5.17457	-0.000324
4.8	4.98877	23.3159	4.98114	-0.002493					4.8	5.1982	23.3067	5.17448	-0.000988
4.81667	4.98863	23.398	4.98108	-0.002366					4.81667	5.19872	23.3887	5.17438	-0.000812
4.83333	4.98933	23.4801	4.98103	-0.001399					4.83333	5.19921	23.4708	5.17429	-0.000666
4.85	4.99053	23.5622	4.98097	-9.2e-05					4.85	5.19995	23.5529	5.1742	-0.000112
4.86667	4.99183	23.6443	4.98092	0.000966					4.86667	5.19923	23.6349	5.17411	-0.000805
4.88333	4.99279	23.7264	4.98086	0.001685					4.88333	5.19956	23.717	5.17492	-0.000448
4.9	4.99284	23.8085	4.98081	0.001493					4.9	5.20064	23.7991	5.17407	0.000658
4.91667	4.99258	23.8906	4.98075	0.000991					4.91667	5.20096	23.8811	5.17383	0.001005
4.93333	4.99177	23.9727	4.9807	3.8e-05					4.93333	5.20067	23.9632	5.17374	0.000741
4.95	4.99157	24.0548	4.98064	-0.00015					4.95	5.20008	24.0452	5.17366	0.000178
4.96667	4.99031	24.1369	4.98059	-0.001398					4.96667	5.20006	24.1273	5.17357	0.000185
4.98333	4.99036	24.2189	4.98053	-0.001335					4.98333	5.19975	24.2094	5.17348	-9.9e-05
5	4.98964	24.301	4.98048	-0.002043					5	5.19923	24.2914	5.17339	-0.000592
5.01667	4.9897	24.3831	4.98042	-0.001971					5.01667	5.19876	24.3735	5.17331	-0.000673
5.03333	4.98956	24.4652	4.98037	-0.002099					5.03333	5.19831	24.4555	5.17331	-0.000471
5.05	4.99056	24.5473	4.98031	-0.001086					5.05	5.19756	24.5376	5.17331	-0.000569
5.06667	4.99056	24.6294	4.98026	-0.001074					5.06667	5.19618	24.6197	5.1735	-0.001297
5.08333	4.99125	24.7115	4.9802	-0.000372					5.08333	5.19682	24.7017	5.17197	-5e-06
5.1	4.99151	24.7936	4.97803	-0.0001					5.1	5.19752	24.7838	5.17102	0.000527
5.11667	4.9914	24.8757	4.97911	-0.000198					5.11667	5.19863	24.8659	5.17279	0.001038
5.13333	4.99118	24.9578	4.98047	-0.000406					5.13333	5.19921	24.9479	5.17271	0.00102
5.15	4.9909	25.0399	4.97999	-0.000673					5.15	5.19957	25.03	5.17262	0.000781
5.16667	4.99014	25.122	4.97994	-0.001421					5.16667	5.19901	25.112	5.17253	-0.000377
5.18333	4.99043	25.2041	4.97988	-0.001119					5.18333	5.19838	25.1941	5.17245	-0.001148
5.2	4.99027	25.2862	4.97983	-0.001267					5.2	5.19787	25.2762	5.17236	-0.001631
5.21667	4.9911	25.3683	4.97978	-0.000425					5.21667	5.19813	25.3582	5.17227	-0.001344
5.23333	4.99208	25.4504	4.97938	0.000567					5.23333	5.19844	25.4403	5.17219	-0.001008
5.25	4.99298	25.5325	4.97967	0.001479					5.25	5.19848	25.5223	5.1721	-0.000941
5.26667	4.99277	25.6145	4.97962	0.001281					5.26667	5.19882	25.6044	5.17201	-0.000574
5.28333	4.99268	25.6966	4.97957	0.001203					5.28333	5.19865	25.6865	5.17192	-0.000717
5.3	4.9918	25.7787	4.97952	0.000335					5.3	5.19833	25.7685	5.17183	-0.00101
5.31667	4.99153	25.8608	4.97947	7.7e-05					5.31667	5.1984	25.8506	5.17174	-0.000913
5.33333	4.9925	25.9429	4.97942	0.001059					5.33333	5.19914	25.9326	5.17165	-0.000147
5.35	4.9924	26.025	4.97937	0.00097					5.35	5.19928	26.0147	5.17156	2e-05
5.36667	4.99296	26.1071	4.97932	0.001542					5.36667	5.19982	26.0968	5.17147	0.000587
5.38333	4.99317	26.1892	4.97927	0.001764					5.38333	5.2003	26.1788	5.17137	0.001094
5.4	4.99302	26.2713	4.97922	0.001626					5.4	5.20079	26.2609	5.17128	0.001611
5.41667	4.99253	26.3534	4.97917	0.001148					5.41667	5.20068	26.343	5.17118	0.001528
5.43333	4.99204	26.4355	4.97912	0.00067					5.43333	5.20006	26.425	5.17113	0.000935
5.45	4.99176	26.5176	4.97907	0.000401					5.45	5.19976	26.5071	5.17049	0.000662
5.46667	4.99211	26.5997	4.97903	0.000763					5.46667	5.20005	26.5891	5.16764	0.000979
5.48333	4.99198	26.6818	4.97898	0.000645					5.48333	5.19964	26.6712	5.16748	0.000596
5.5	4.99144	26.7639	4.97705	0.000117					5.5	5.19928	26.7533	5.16891	0.000262
5.51667	4.99255	26.846	4.97888	0.001238					5.51667	5.20073	26.8353	5.16922	0.001739
5.53333	4.99259	26.928	4.97728	0.00129					5.53333	5.20113	26.9174	5.17049	0.002166
5.55	4.99199	27.0101	4.97879	0.000702					5.55	5.19954	26.9994	5.17039	0.000603
5.56667	4.99197	27.0922	4.97875	0.000694					5.56667	5.19914	27.0815	5.17029	0.00023
5.58333	4.99211	27.1743	4.9787	0.000845					5.58333	5.20039	27.1636	5.17018	0.001507
5.6	4.99177	27.2564	4.97962	0.000517					5.6	5.19982	27.2456	5.17008	0.000964
5.61667	4.99166	27.3385	4.97861	0.000419					5.61667	5.19986	27.3277	5.17049	0.001031
5.63333	4.99192	27.4206	4.97857	0.00069					5.63333	5.2007	27.4098	5.17081	0.001898
5.65	4.99191	27.5027	4.97852	0.000692					5.65	5.20003	27.4918	5.16976	0.001255
5.66667	4.99217	27.5848	4.97848	0.000963					5.66667	5.19863	27.5739	5.16965	-0.000118
5.68333	4.99254	27.6669	4.97844	0.001345					5.68333	5.19876	27.6559	5.16954	3.9e-05
5.7	4.99335	27.749	4.97839	0.002166					5.7	5.19861	27.738	5.16943	-8.4e-05
5.71667	4.99361	27.8311	4.97835	0.002438					5.71667	5.19877	27.8201	5.16932	0.000103
5.73333	4.99355	27.9132	4.97831	0.00239					5.73333	5.19976	27.9021	5.16921	0.00112
5.75	4.99299	27.9953	4.97826	0.001841					5.75	5.19994	27.9842	5.1691	0.001327
5.76667	4.99185	28.0774	4.97822	0.000713					5.76667	5.19934	28.0662	5.16898	0.000754
5.78333	4.99124	28.1595	4.97818	0.000114					5.78333	5.19866	28.1483	5.16887	0.000101
5.8	4.99123	28.2416	4.97814	0.000116					5.8	5.19824	28.2304	5.16875	-0.000292
5.81667	4.99137	28.3236	4.9781	0.000267					5.81667	5.19762	28.3124	5.16864	-0.000885
5.83333	4.99071	28.4057	4.97806	-0.000381					5.83333	5.197	28.3945	5.16844	-0.001478
5.85	4.99155	28.4878	4.97802	0.00047					5.85	5.19716	28.4765	5.16816	-0.001291
5.86667	4.99167	28.5699	4.97608	0.000601					5.86667	5.1974	28.5586	5.1673	-0.001024
5.88333	4.99198	28.652	4.97472	0.000923					5.88333	5.19736	28.6407	5.16659	-0.001037
5.9	4.99135	28.7341	4.9779	0.000304					5.9	5.1979	28.7227	5.16687	-0.00047
5.91667	4.99164	28.8162	4.97786	0.000606					5.91667	5.19832	28.8048	5.16659	-2.3e-05
5.93333	4.99147	28.8983	4.97782	0.000447					5.93333	5.19799	28.8869	5.16587	-0.000326
5.95	4.99083	28.9804	4.97778	-0.000182					5.95	5.19805	28.9689	5.16673	-0.000239
5.96667	4.99058	29.0625	4.97774	-0.00042					5.96667	5.19791	29.051	5.16744	-0.000352
5.98333	4.99133	29.1446	4.97769	0.000341					5.98333	5.19795	29.133	5.16751	-0.000285
6	4.99088	29.2267	4.97766	-9.8e-05					6	5.19768	29.2151	5.1674	-0.000528
6.01667	4.99163	29.3088	4.97762	0.000664					6.01667	5.19775	29.2972	5.16729	-0.000431
6.03333	4.99087	29.3909	4.97757	-8.5e-05					6.03333	5.19685	29.3792	5.16559	-0.001304
6.05	4.98472	29.473	4.97753	-0.006224					6.05	5.1897	29.4613	5.16587	-0.008427
6.06667	4.9712	29.5551	4.97749	-0.019732					6.06667	5.17404	29.5433	5.16698	-0.02406
6.08333	4.95119	29.6371	4.97745	-0.039731					6.08333	5.15006	29.6254	5.16688	-0.048013
6.1	4.92417	29.7192	4.97741	-0.06674					6.1	5.11989	29.7075	5.16678	-0.078156
6.11667	4.89799	29.8013	4.97737	-0.092909					6.11667	5.09055	29.7895	5.16668	-0.107469
6.13333	4.87879	29.8834	4.97733	-0.112097					6.13333	5.07113	29.8716	5.16658	-0.126862
6.15	4.8704	29.9655	4.97729	-0.120476					6.15	5.06391	29.9537	5.16649	-0.134055
6.16667	4.87319	30.0476	4.97725	-0.117675					6.16667	5.06909	30.0357	5.1664	-0.128848
6.18333	4.88474	30.1297	4.9772	-0.106114					6.18333	5.0843	30.1178	5.16631	-0.113611
6.2	4.90053	30.2118	4.97716	-0.090312					6.2	5.10365	30.1998	5.16622	-0.094234
6.21667	4.91596	30.2939	4.97712	-0.074871					6.21667	5.12109	30.2819	5.16613	-0.076767
6.23333	4.92969	30.376	4.97708	-0.06113					6.23333	5.13649	30.364	5.16607	-0.06134
6.25	4.94062	30.4581	4.97704	-0.050189					6.25	5.14845	30.446	5.16592	-0.049353
6.26667	4.94838	30.5402	4.97672	-0.042418					6.26667	5.15642	30.5281	5.16578	-0.041356
6.28333	4.95424	30.6223	4.97375	-0.036547					6.28333	5.16081	30.6101	5.16564	-0.036939
6.3	4.95813	30.7044	4.97629	-0.032646					6.3	5.16369	30.6922	5.16549	-0.034032
6.31667	4.96007	30.7865	4.97686	-0.030695					6.31667	5.16599	30.7743	5.16564	-0.031705
6.33333	4.96213	30.8686	4.97555	-0.028623					6.33333	5.16798	30.8563	5.16556	-0.029688
6.35	4.96435	30.9507	4.97678	-0.026392					6.35	5.16985	30.9384	5.16548	-0.027791
6.36667	4.96626	31.0327	4.97673	-0.024471					6.36667	5.17257	31.0205	5.1654	-0.025044
6.38333	4.9689	31.1148	4.97534	-0.02182					6.38333	5.17485	31.1025	5.16532	-0.022737
6.4	4.9723	31.1969	4.97665	-0.018409					6.4	5.176	31.1846	5.16524	-0.02156
6.41667	4.97457	31.279	4.9766	-0.016128					6.41667	5.17815	31.2666	5.16516	-0.019369
6.43333	4.97659	31.3611	4.97767	-0.014097					6.43333	5.18057	31.3487	5.16508	-0.016906
6.45	4.97773	31.4432	4.9782	-0.012946					6.45	5.18225	31.4308	5.165	-0.015183
6.46667	4.97825	31.5253	4.97647	-0.012415					6.46667	5.18389	31.5128	5.16492	-0.0135
6.48333	4.97871	31.6074	4.97407	-0.011944					6.48333	5.18584	31.5949	5.16484	-0.011506
6.5	4.97924	31.6895	4.97638	-0.011403					6.5	5.18743	31.6769	5.16475	-0.009814
6.51667	4.97993	31.7716	4.97634	-0.010703					6.51667	5.18868	31.759	5.16467	-0.008459
6.53333	4.98122	31.8537	4.9763	-0.009402					6.53333	5.18906	31.8411	5.16458	-0.007974
6.55	4.98302	31.9358	4.97625	-0.007591					6.55	5.19009	31.9231	5.1645	-0.006839
6.56667	4.98401	32.0179	4.97621	-0.00659					6.56667	5.19055	32.0052	5.16441	-0.006275
6.58333	4.98558	32.1	4.97616	-0.005009					6.58333	5.19046	32.0872	5.16432	-0.006312
6.6	4.98543	32.1821	4.97612	-0.005148					6.6	5.19091	32.1693	5.16422	-0.00581
6.61667	4.98626	32.2642	4.97608	-0.004307					6.61667	5.19243	32.2514	5.16413	-0.004237
6.63333	4.98679	32.3462	4.97604	-0.003766					6.63333	5.19374	32.3334	5.16382	-0.002875
6.65	4.98761	32.4283	4.97597	-0.002936					6.65	5.19506	32.4155	5.16382	-0.001508
6.66667	4.98838	32.5104	4.97505	-0.002155					6.66667	5.19569	32.4976	5.1637	-0.000878
6.68333	4.99077	32.5925	4.97414	0.000246					6.68333	5.1956	32.5796	5.16358	-0.000968
6.7	4.99068	32.6746	4.97586	0.000167					6.7	5.19493	32.6617	5.16333	-0.001638
6.71667	4.98988	32.7567	4.97377	-0.000623					6.71667	5.19462	32.7437	5.16333	-0.001948
6.73333	4.98902	32.8388	4.97578	-0.001472					6.73333	5.19413	32.8258	5.16342	-0.00245
6.75	4.98795	32.9209	4.9767	-0.002531					6.75	5.19401	32.9079	5.16331	-0.002636
6.76667	4.98695	33.003	4.97569	-0.00352					6.76667	5.19501	32.9899	5.1632	-0.001702
6.78333	4.98678	33.0851	4.97565	-0.00368					6.78333	5.19594	33.072	5.16309	-0.000837
6.8	4.98761	33.1672	4.9756	-0.002839					6.8	5.19626	33.154	5.16298	-0.000583
6.81667	4.98852	33.2493	4.97556	-0.001918					6.81667	5.19577	33.2361	5.16286	-0.001115
6.83333	4.98969	33.3314	4.97552	-0.000738					6.83333	5.19548	33.3182	5.16275	-0.001378
6.85	4.99086	33.4135	4.97547	0.000443					6.85	5.1957	33.4002	5.16263	-0.001131
6.86667	4.99132	33.4956	4.97543	0.000913					6.86667	5.1955	33.4823	5.1625	-0.001304
6.88333	4.99136	33.5777	4.97539	0.000964					6.88333	5.19557	33.5644	5.16238	-0.001207
6.9	4.99129	33.6598	4.97534	0.000905					6.9	5.19613	33.6464	5.16226	-0.00062
6.91667	4.99058	33.7418	4.9753	0.000205					6.91667	5.1967	33.7285	5.16213	-2.4e-05
6.93333	4.99037	33.8239	4.97525	6e-06					6.93333	5.19645	33.8105	5.162	-0.000247
6.95	4.99052	33.906	4.97521	0.000166					6.95	5.19656	33.8926	5.16187	-0.00011
6.96667	4.9904	33.9881	4.97517	5.7e-05					6.96667	5.19724	33.9747	5.16174	0.000597
6.98333	4.99044	34.0702	4.97512	0.000107					6.98333	5.19705	34.0567	5.1616	0.000434
7	4.99111	34.1523	4.97508	0.000788					7	5.19703	34.1388	5.16146	0.000441
7.01667	4.99051	34.2344	4.97504	0.000198					7.01667	5.1968	34.2208	5.16133	0.000238
7.03333	4.9908	34.3165	4.97499	0.000498					7.03333	5.19708	34.3029	5.16105	0.000545
7.05	4.99048	34.3986	4.97495	0.000189					7.05	5.19648	34.385	5.1608	-2.8e-05
7.06667	4.99113	34.4807	4.97385	0.000849					7.06667	5.19636	34.467	5.16067	-0.000121
7.08333	4.99096	34.5628	4.97234	0.00069					7.08333	5.19711	34.5491	5.16067	0.000656
7.1	4.9913	34.6449	4.97427	0.00104					7.1	5.19743	34.6311	5.1603	0.001003
7.11667	4.99123	34.727	4.9736	0.00098					7.11667	5.19691	34.7132	5.16049	0.00051
7.13333	4.992	34.8091	4.97474	0.001761					7.13333	5.19684	34.7953	5.16035	0.000467
7.15	4.99076	34.8912	4.97469	0.000531					7.15	5.19741	34.8773	5.16021	0.001063
7.16667	4.99053	34.9733	4.97465	0.000311					7.16667	5.19753	34.9594	5.16007	0.00121
7.18333	4.99046	35.0553	4.97461	0.000252					7.18333	5.19712	35.0415	5.15993	0.000827
7.2	4.99034	35.1374	4.97457	0.000142					7.2	5.19738	35.1235	5.15979	0.001114
7.21667	4.98991	35.2195	4.97376	-0.000278					7.21667	5.19687	35.2056	5.15966	0.000631
7.23333	4.99048	35.3016	4.97448	0.000302					7.23333	5.19672	35.2876	5.15953	0.000508
7.25	4.98955	35.3837	4.97444	-0.000617					7.25	5.1962	35.3697	5.15939	1.5e-05
7.26667	4.98891	35.4658	4.9744	-0.001247					7.26667	5.19584	35.4518	5.15926	-0.000318
7.28333	4.98802	35.5479	4.97452	-0.002127					7.28333	5.1955	35.5338	5.15914	-0.000631
7.3	4.9879	35.63	4.97432	-0.002237					7.3	5.19539	35.6159	5.15901	-0.000715
7.31667	4.98835	35.7121	4.97428	-0.001777					7.31667	5.1947	35.6979	5.15889	-0.001378
7.33333	4.98911	35.7942	4.97424	-0.001007					7.33333	5.19496	35.78	5.15877	-0.001091
7.35	4.99004	35.8763	4.97421	-6.7e-05					7.35	5.19535	35.8621	5.15866	-0.000674
7.36667	4.99124	35.9584	4.97417	0.001144					7.36667	5.19536	35.9441	5.15855	-0.000637
7.38333	4.99135	36.0405	4.97413	0.001264					7.38333	5.19569	36.0262	5.15843	-0.00028
7.4	4.99108	36.1226	4.97409	0.001004					7.4	5.1963	36.1083	5.15833	0.000357
7.41667	4.99158	36.2047	4.97405	0.001514					7.41667	5.19602	36.1903	5.15822	0.000103
7.43333	4.99132	36.2868	4.97402	0.001264					7.43333	5.19614	36.2724	5.15812	0.00025
7.45	4.99128	36.3689	4.97398	0.001234					7.45	5.19623	36.3544	5.15814	0.000367
7.46667	4.99103	36.4509	4.97395	0.000994					7.46667	5.19543	36.4365	5.15814	-0.000406
7.48333	4.99006	36.533	4.9723	3.4e-05					7.48333	5.19597	36.5186	5.15791	0.000161
7.5	4.98966	36.6151	4.97185	-0.000356					7.5	5.19663	36.6006	5.15779	0.000848
7.51667	4.98894	36.6972	4.9745	-0.001067					7.51667	5.19621	36.6827	5.15764	0.000455
7.53333	4.98843	36.7793	4.97303	-0.001567					7.53333	5.19641	36.7647	5.15755	0.000681
7.55	4.98792	36.8614	4.97377	-0.002067					7.55	5.19668	36.8468	5.15746	0.000978
7.56667	4.98843	36.9435	4.97373	-0.001547					7.56667	5.1961	36.9289	5.15738	0.000425
7.58333	4.98915	37.0256	4.9737	-0.000817					7.58333	5.19578	37.0109	5.15729	0.000132
7.6	4.99004	37.1077	4.97267	8.3e-05					7.6	5.19646	37.093	5.15721	0.000839
7.61667	4.98918	37.1898	4.97363	-0.000767					7.61667	5.19611	37.175	5.15712	0.000516
7.63333	4.98987	37.2719	4.97532	-6.8e-05					7.63333	5.19619	37.2571	5.15704	0.000623
7.65	4.99056	37.354	4.97356	0.000632					7.65	5.19662	37.3392	5.15696	0.00108
7.66667	4.9897	37.4361	4.97352	-0.000218					7.66667	5.19668	37.4212	5.15688	0.001167
7.68333	4.98798	37.5182	4.97349	-0.001929					7.68333	5.19563	37.5033	5.1568	0.000144
7.7	4.9889	37.6003	4.97221	-0.000999					7.7	5.19499	37.5854	5.15672	-0.000469
7.71667	4.98917	37.6824	4.97342	-0.000719					7.71667	5.19559	37.6674	5.15663	0.000157
7.73333	4.98834	37.7644	4.97339	-0.00154					7.73333	5.19535	37.7495	5.15655	-5.6e-05
7.75	4.98802	37.8465	4.97335	-0.00185					7.75	5.1946	37.8315	5.15648	-0.000779
7.76667	4.98994	37.9286	4.97332	8e-05					7.76667	5.19502	37.9136	5.15639	-0.000332
7.78333	4.99057	38.0107	4.97328	0.000719					7.78333	5.19547	37.9957	5.15632	0.000145
7.8	4.99109	38.0928	4.97325	0.001249					7.8	5.19575	38.0777	5.15624	0.000452
7.81667	4.99161	38.1749	4.97321	0.001778					7.81667	5.19546	38.1598	5.15616	0.000189
7.83333	4.99208	38.257	4.97318	0.002258					7.83333	5.1951	38.2418	5.15608	-0.000144
7.85	4.99127	38.3391	4.97314	0.001457					7.85	5.1951	38.3239	5.15605	-0.000117
7.86667	4.99026	38.4212	4.97241	0.000457					7.86667	5.19505	38.406	5.15593	-0.00014
7.88333	4.99019	38.5033	4.96971	0.000396					7.88333	5.19416	38.488	5.15511	-0.001003
7.9	4.9899	38.5854	4.97084	0.000116					7.9	5.19456	38.5701	5.15392	-0.000576
7.91667	4.99019	38.6675	4.973	0.000415					7.91667	5.19482	38.6522	5.15487	-0.000289
7.93333	4.98991	38.7496	4.97296	0.000145					7.93333	5.19439	38.7342	5.15369	-0.000693
7.95	4.98972	38.8317	4.97204	-3.6e-05					7.95	5.19427	38.8163	5.15582	-0.000786
7.96667	4.98801	38.9138	4.97114	-0.001736					7.96667	5.19499	38.8983	5.15629	-3.9e-05
7.98333	4.98852	38.9959	4.97285	-0.001217					7.98333	5.19469	38.9804	5.15676	-0.000312
8	4.98838	39.078	4.97281	-0.001348					8	5.19492	39.0625	5.15533	-5.5e-05
8.01667	4.98823	39.16	4.97278	-0.001488					8.01667	5.19517	39.1445	5.15298	0.000222
8.03333	4.98865	39.2421	4.97274	-0.001059					8.03333	5.19492	39.2266	5.15519	-1e-06
8.05	4.98591	39.3242	4.9727	-0.003789					8.05	5.1891	39.3086	5.157	-0.005795
8.06667	4.97462	39.4063	4.97266	-0.01507					8.06667	5.17488	39.3907	5.15504	-0.019988
8.08333	4.95733	39.4884	4.97262	-0.032351					8.08333	5.15292	39.4728	5.15497	-0.041921
8.1	4.9347	39.5705	4.97259	-0.054971					8.1	5.12553	39.5548	5.15558	-0.069284
8.11667	4.90965	39.6526	4.97362	-0.080012					8.11667	5.09674	39.6369	5.15483	-0.098047
8.13333	4.89019	39.7347	4.97121	-0.099463					8.13333	5.07706	39.7189	5.1538	-0.1177
8.15	4.87992	39.8168	4.97247	-0.109724					8.15	5.06975	39.801	5.15469	-0.124984
8.16667	4.87859	39.8989	4.97243	-0.111044					8.16667	5.07333	39.8831	5.15462	-0.121377
8.18333	4.88715	39.981	4.97239	-0.102475					8.18333	5.08574	39.9651	5.15455	-0.10894
8.2	4.90088	40.0631	4.97235	-0.088736					8.2	5.10274	40.0472	5.15448	-0.091913
8.21667	4.91432	40.1452	4.9723	-0.075287					8.21667	5.1182	40.1293	5.15441	-0.076427
8.23333	4.92715	40.2273	4.97226	-0.062447					8.23333	5.13213	40.2113	5.15435	-0.06247
8.25	4.93881	40.3094	4.97222	-0.050778					8.25	5.14329	40.2934	5.15431	-0.051283
8.26667	4.94712	40.3915	4.97218	-0.042459					8.26667	5.15193	40.3754	5.15431	-0.042616
8.28333	4.95322	40.4735	4.97213	-0.03635					8.28333	5.1585	40.4575	5.15431	-0.03602
8.3	4.95757	40.5556	4.96872	-0.031991					8.3	5.16188	40.5396	5.15421	-0.032613
8.31667	4.96117	40.6377	4.971	-0.028382					8.31667	5.16396	40.6216	5.15158	-0.030506
8.33333	4.96334	40.7198	4.97201	-0.026202					8.33333	5.16612	40.7037	5.15394	-0.02832
8.35	4.96526	40.8019	4.97196	-0.024273					8.35	5.16779	40.7857	5.15387	-0.026623
8.36667	4.9664	40.884	4.97192	-0.023124					8.36667	5.16953	40.8678	5.15381	-0.024856
8.38333	4.96804	40.9661	4.97028	-0.021475					8.38333	5.17157	40.9499	5.15374	-0.02279
8.4	4.96943	41.0482	4.97183	-0.020076					8.4	5.17424	41.0319	5.15367	-0.020093
8.41667	4.97061	41.1303	4.97055	-0.018887					8.41667	5.17648	41.114	5.15361	-0.017826
8.43333	4.97191	41.2124	4.97174	-0.017578					8.43333	5.179	41.1961	5.15197	-0.01528
8.45	4.97357	41.2945	4.97127	-0.015909					8.45	5.18076	41.2781	5.15348	-0.013493
8.46667	4.975	41.3766	4.97164	-0.01447					8.46667	5.18288	41.3602	5.15341	-0.011346
8.48333	4.97654	41.4587	4.9716	-0.012921					8.48333	5.18396	41.4422	5.15334	-0.01024
8.5	4.9779	41.5408	4.97155	-0.011552					8.5	5.18488	41.5243	5.15148	-0.009293
8.51667	4.9792	41.6229	4.9715	-0.010243					8.51667	5.18594	41.6064	5.15321	-0.008206
8.53333	4.97958	41.705	4.97146	-0.009854					8.53333	5.18635	41.6884	5.15315	-0.00777
8.55	4.97995	41.7871	4.97141	-0.009475					8.55	5.18692	41.7705	5.1503	-0.007173
8.56667	4.98022	41.8691	4.97136	-0.009196					8.56667	5.18733	41.8525	5.15168	-0.006737
8.58333	4.98044	41.9512	4.97132	-0.008967					8.58333	5.18821	41.9346	5.15295	-0.00583
8.6	4.98115	42.0333	4.97127	-0.008248					8.6	5.18877	42.0167	5.15289	-0.005244
8.61667	4.98162			-0.007769					8.61667	5.18993			-0.004057
8.63333	4.98267			-0.00671					8.63333	5.191			-0.002753
8.65	4.98377			-0.005602					8.65	5.19236			-0.001146
8.66667	4.98579			-0.003573					8.66667	5.1924			-0.000858
8.68333	4.98683			-0.002524					8.68333	5.19253			-0.000481
8.7	4.98721			-0.002135					8.7	5.19205			-0.000714
8.71667	4.98712			-0.002008					8.71667	5.19205			-0.000504
8.73333	4.9875			-0.001362					8.73333	5.19058			-0.001763
8.75	4.98657			-0.002026					8.75	5.19139			-0.000743
8.76667	4.98636			-0.00197					8.76667	5.1915			-0.000423
8.78333	4.98697			-0.001094					8.78333	5.19203			0.000304
8.8	4.9879			-0.000352					8.8	5.19131			-0.000364
8.81667	4.9882			-0.0003					8.81667	5.1917			7.9e-05
8.83333	4.98931			0.000561					8.83333	5.19102			-0.000549
8.85	4.989			2e-06					8.85	5.19089			-0.000626
8.86667	4.98946			0.000214					8.86667	5.19069			-0.00085
8.88333	4.98935			0.000101					8.88333	5.19131			-0.000634
8.9	4.98965			0.00041					8.9	5.19161			-0.000738
8.91667	4.98946			0.000229					8.91667	5.1927			-5.3e-05
8.93333	4.99006			0.000837					8.93333	5.193			-0.000157
8.95	4.99007			0.000856					8.95	5.19322			-0.000237
8.96667	4.98993			0.000725					8.96667	5.193			-0.000431
8.98333	4.98899			-0.000207					8.98333	5.19364			0.000236
9	4.98868			-0.000508					9	5.19298			-0.000398
9.01667	4.98811			-0.00107					9.01667	5.19318			-0.000172
9.03333	4.98754			-0.001631					9.03333	5.19329			-3.5e-05
9.05	4.9885			-0.000662					9.05	5.19447			0.001171
9.06667	4.98913			-2.4e-05					9.06667	5.19451			0.001238
9.08333	4.98982			0.000675					9.08333	5.19484			0.001594
9.1	4.99062			0.001483					9.1	5.19483			0.00161
9.11667	4.99119			0.002062					9.11667	5.19537			0.002177
9.13333	4.98991			0.00079					9.13333	5.19432			0.001153
9.15	4.98969			0.000579					9.15	5.1942			0.001059
9.16667	4.98931			0.000207					9.16667	5.19324			0.000126
9.18333	4.98911			1.6e-05					9.18333	5.19344			0.000352
9.2	4.98916			7.4e-05					9.2	5.19315			8.8e-05
9.21667	4.98908			3e-06					9.21667	5.19349			0.000455
9.23333	4.98829			-0.000779					9.23333	5.19392			0.000911
9.25	4.98752			-0.001541					9.25	5.19488			0.001897
9.26667	4.98708			-0.001972					9.26667	5.19465			0.001693
9.28333	4.98784			-0.001204					9.28333	5.19391			0.00098
9.3	4.98892			-0.000116					9.3	5.19415			0.001246
9.31667	4.9898			0.000773					9.31667	5.19307			0.000192
9.33333	4.98933			0.000311					9.33333	5.19212			-0.000731
9.35	4.98893			-8e-05					9.35	5.19205			-0.000775
9.36667	4.98824			-0.000762					9.36667	5.19269			-0.000109
9.38333	4.98786			-0.001134					9.38333	5.19202			-0.000753
9.4	4.98801			-0.000976					9.4	5.19198			-0.000767
9.41667	4.98907			9.3e-05					9.41667	5.19246			-0.00026
9.43333	4.98982			0.000851					9.43333	5.19148			-0.001214
9.45	4.98971			0.000749					9.45	5.19065			-0.002018
9.46667	4.98961			0.000657					9.46667	5.19066			-0.001982
9.48333	4.98863			-0.000314					9.48333	5.19183			-0.000785
9.5	4.98862			-0.000316					9.5	5.19195			-0.000639
9.51667	4.98955			0.000622					9.51667	5.19265			8.7e-05
9.53333	4.98956			0.00064					9.53333	5.19354			0.001003
9.55	4.98912			0.000208					9.55	5.19363			0.001119
9.56667	4.99012			0.001217					9.56667	5.19222			-0.000265
9.58333	4.98969			0.000795					9.58333	5.19197			-0.000488
9.6	4.98797			-0.000917					9.6	5.19193			-0.000502
9.61667	4.98725			-0.001629					9.61667	5.192			-0.000406
9.63333	4.9879			-0.000971					9.63333	5.1921			-0.00028
9.65	4.98789			-0.000973					9.65	5.19223			-0.000124
9.66667	4.98903			0.000175					9.66667	5.1916			-0.000728
9.68333	4.99027			0.001423					9.68333	5.19166			-0.000641
9.7	4.99056			0.001721					9.7	5.19095			-0.001325
9.71667	4.9895			0.000669					9.71667	5.19118			-0.001069
9.73333	4.98887			4.7e-05					9.73333	5.19224			1.7e-05
9.75	4.98779			-0.001025					9.75	5.19263			0.000433
9.76667	4.9869			-0.001906					9.76667	5.19294			0.000769
9.78333	4.98764			-0.001159					9.78333	5.19383			0.001685
9.8	4.98838			-0.000411					9.8	5.19341			0.001291
9.81667	4.98849			-0.000293					9.81667	5.19269			0.000597
9.83333	4.98937			0.000595					9.83333	5.19293			0.000863
9.85	4.99005			0.001283					9.85	5.19243			0.00039
9.86667	4.98933			0.000571					9.86667	5.19188			-0.000134
9.88333	4.98969			0.000939					9.88333	5.19178			-0.000208
9.9	4.98927			0.000527					9.9	5.19088			-0.001082
9.91667	4.98823			-0.000505					9.91667	5.19117			-0.000766
9.93333	4.98722			-0.001507					9.93333	5.19143			-0.00048
9.95	4.98666			-0.002059					9.95	5.1915			-0.000384
9.96667	4.98567			-0.003041					9.96667	5.19181			-4.8e-05
9.98333	4.9866			-0.002104					9.98333	5.19305			0.001218
10	4.98732			-0.001376					10	5.19309			0.001284
10.0167	4.98779			-0.000898					10.0167	5.19369			0.00191
10.0333	4.98903			0.00035					10.0333	5.19275			0.000996
10.05	4.98559			-0.003082					10.05	5.18794			-0.003787
10.0667	4.97475			-0.013915					10.0667	5.17612			-0.015581
10.0833	4.95886			-0.029797					10.0833	5.15614			-0.035535
10.1	4.93775			-0.050899					10.1	5.12992			-0.061729
10.1167	4.91406			-0.074581					10.1167	5.10448			-0.087143
10.1333	4.89607			-0.092564					10.1333	5.08465			-0.106947
10.15	4.88771			-0.100916					10.15	5.07646			-0.115111
10.1667	4.88622			-0.102398					10.1667	5.07948			-0.112065
10.1833	4.89386			-0.09475					10.1833	5.0906			-0.100919
10.2	4.90583			-0.082773					10.2	5.10527			-0.086223
10.2167	4.91869			-0.069905					10.2167	5.12046			-0.071007
10.2333	4.92934			-0.059247					10.2333	5.13281			-0.058631
10.25	4.93946			-0.04912					10.25	5.14279			-0.048625
10.2667	4.94655			-0.042022					10.2667	5.15059			-0.040799
10.2833	4.95198			-0.036585					10.2833	5.15559			-0.035773
10.3	4.95573			-0.032827					10.3	5.15946			-0.031877
10.3167	4.95838			-0.030169					10.3167	5.16149			-0.02982
10.3333	4.95996			-0.028582					10.3333	5.16362			-0.027664
10.35	4.96178			-0.026754					10.35	5.16648			-0.024778
10.3667	4.96382			-0.024706					10.3667	5.16937			-0.021862
10.3833	4.96594			-0.022579					10.3833	5.17089			-0.020316
10.4	4.96793			-0.020581					10.4	5.17209			-0.01909
10.4167	4.96945			-0.019054					10.4167	5.17329			-0.017864
10.4333	4.97129			-0.017206					10.4333	5.17424			-0.016877
10.45	4.97234			-0.016149					10.45	5.17427			-0.016804
10.4667	4.97318			-0.015301					10.4667	5.17567			-0.015361
10.4833	4.97439			-0.014083					10.4833	5.17732			-0.013667
10.5	4.97642			-0.012046					10.5	5.17904			-0.011904
10.5167	4.9775			-0.010958					10.5167	5.18059			-0.010341
10.5333	4.97857			-0.009881					10.5333	5.18295			-0.007981
10.55	4.97945			-0.008993					10.55	5.18385			-0.007081
10.5667	4.98074			-0.007696					10.5667	5.18475			-0.006181
10.5833	4.98139			-0.007038					10.5833	5.18531			-0.005621
10.6	4.98256			-0.005861					10.6	5.18543			-0.00546
10.6167	4.98336			-0.005053					10.6167	5.18616			-0.004677
10.6333	4.98386			-0.004546					10.6333	5.18713			-0.003654
10.65	4.98375			-0.004648					10.65	5.18804			-0.00269
10.6667	4.98366			-0.004731					10.6667	5.18852			-0.002157
10.6833	4.98371			-0.004673					10.6833	5.18848			-0.002182
10.7	4.98426			-0.004116					10.7	5.18801			-0.002644
10.7167	4.98509			-0.003278					10.7167	5.18881			-0.001836
10.7333	4.98638			-0.001981					10.7333	5.18911			-0.001528
10.75	4.98777			-0.000583					10.75	5.1891			-0.00153
10.7667	4.98818			-0.000166					10.7667	5.1898			-0.000805
10.7833	4.98877			0.000432					10.7833	5.18982			-0.000759
10.8	4.98927			0.000939					10.8	5.18953			-0.001022
10.8167	4.98891			0.000587					10.8167	5.19032			-0.000206
10.8333	4.98867			0.000354					10.8333	5.19045			-5e-05
10.85	4.98779			-0.000518					10.85	5.19063			0.000156
10.8667	4.98692			-0.001381					10.8667	5.19187			0.001423
10.8833	4.98638			-0.001914					10.8833	5.19206			0.001639
10.9	4.9859			-0.002386					10.9	5.19132			0.000925
10.9167	4.98574			-0.002539					10.9167	5.19164			0.001272
10.9333	4.98642			-0.001851					10.9333	5.19086			0.000518
10.95	4.98662			-0.001644					10.95	5.19025			-6.6e-05
10.9667	4.98678			-0.001476					10.9667	5.18933			-0.000959
10.9833	4.98792			-0.000329					10.9833	5.18886			-0.001403
11	4.98782			-0.000421					11	5.18873			-0.001507
11.0167	4.98826			2.6e-05					11.0167	5.18906			-0.00115
11.0333	4.98814			-8.6e-05					11.0333	5.1888			-0.001384
11.05	4.98845			0.000231					11.05	5.18988			-0.000278
11.0667	4.98816			-5.1e-05					11.0667	5.19066			0.000529
11.0833	4.9891			0.000896					11.0833	5.19071			0.000605
11.1	4.98852			0.000324					11.1	5.19138			0.001302
11.1167	4.98928			0.001091					11.1167	5.19207			0.002018
11.1333	4.98905			0.000868					11.1333	5.19124			0.001215
11.15	4.98913			0.000956					11.15	5.19082			0.000821
11.1667	4.98833			0.000163					11.1667	5.18987			-0.000102
11.1833	4.98848			0.000321					11.1833	5.1891			-0.000846
11.2	4.98753			-0.000622					11.2	5.18868			-0.001239
11.2167	4.98697			-0.001174					11.2167	5.18821			-0.001683
11.2333	4.98673			-0.001407					11.2333	5.18852			-0.001346
11.25	4.98742			-0.000709					11.25	5.18866			-0.00118
11.2667	4.98787			-0.000252					11.2667	5.18908			-0.000733
11.2833	4.98863			0.000516					11.2833	5.18885			-0.000936
11.3	4.98959			0.001483					11.3	5.19005			0.00029
11.3167	4.98885			0.000751					11.3167	5.19027			0.000537
11.3333	4.98782			-0.000271					11.3333	5.1911			0.001394
11.35	4.98725			-0.000834					11.35	5.19202			0.00234
11.3667	4.98663			-0.001446					11.3667	5.19295			0.003297
11.3833	4.98542			-0.002649					11.3833	5.19202			0.002394
11.4	4.98594			-0.002121					11.4	5.19178			0.00218
11.4167	4.98594			-0.002114					11.4167	5.19115			0.001577
11.4333	4.98567			-0.002376					11.4333	5.18989			0.000344
11.45	4.9867			-0.001339					11.45	5.18995			0.000431
11.4667	4.98884			0.000809					11.4667	5.19086			0.001368
11.4833	4.98907			0.001047					11.4833	5.19062			0.001154
11.5	4.98905			0.001034					11.5	5.19141			0.001971
11.5167	4.9887			0.000692					11.5167	5.19179			0.002378
11.5333	4.98727			-0.000731					11.5333	5.19019			0.000805
11.55	4.98581			-0.002183					11.55	5.18994			0.000582
11.5667	4.98561			-0.002375					11.5667	5.19024			0.000909
11.5833	4.986			-0.001978					11.5833	5.18975			0.000446
11.6	4.98683			-0.00114					11.6	5.18983			0.000553
11.6167	4.9877			-0.000262					11.6167	5.18987			0.00062
11.6333	4.98723			-0.000725					11.6333	5.18929			6.7e-05
11.65	4.98756			-0.000387					11.65	5.1892			4e-06
11.6667	4.9874			-0.000539					11.6667	5.1892			3.1e-05
11.6833	4.98658			-0.001352					11.6833	5.18869			-0.000452
11.7	4.98666			-0.001264					11.7	5.18967			0.000555
11.7167	4.98737			-0.000546					11.7167	5.19008			0.000992
11.7333	4.98656			-0.001349					11.7333	5.18948			0.000419
11.75	4.9861			-0.001801					11.75	5.18943			0.000396
11.7667	4.98711			-0.000783					11.7667	5.18958			0.000574
11.7833	4.98725			-0.000635					11.7833	5.18981			0.000831
11.8	4.9873			-0.000578					11.8	5.18943			0.000478
11.8167	4.98742			-0.00045					11.8167	5.18951			0.000585
11.8333	4.98767			-0.000192					11.8333	5.18941			0.000513
11.85	4.98758			-0.000274					11.85	5.18936			0.00049
11.8667	4.98794			9.4e-05					11.8667	5.18861			-0.000233
11.8833	4.98819			0.000351					11.8833	5.18872			-9.5e-05
11.9	4.98882			0.000989					11.9	5.18887			8.2e-05
11.9167	4.98852			0.000697					11.9167	5.18904			0.000279
11.9333	4.98778			-3.5e-05					11.9333	5.18882			8.7e-05
11.95	4.98747			-0.000337					11.95	5.18862			-8.6e-05
11.9667	4.98754			-0.000259					11.9667	5.18849			-0.000188
11.9833	4.98758			-0.000211					11.9833	5.18875			9.9e-05
12	4.98768			-0.000103					12	5.18924			0.000617
12.0167	4.98781			3.5e-05					12.0167	5.19006			0.001464
12.0333	4.98746			-0.000307					12.0333	5.19064			0.002071
12.05	4.98463			-0.00313					12.05	5.18724			-0.001301
12.0667	4.97636			-0.011392					12.0667	5.17661			-0.011904
12.0833	4.96249			-0.025254					12.0833	5.15977			-0.028716
12.1	4.94344			-0.044296					12.1	5.13618			-0.052278
12.1167	4.92254			-0.065187					12.1167	5.11073			-0.077701
12.1333	4.9048			-0.082919					12.1333	5.09147			-0.096933
12.15	4.89424			-0.093471					12.15	5.0818			-0.106576
12.1667	4.89226			-0.095443					12.1667	5.08131			-0.107038
12.1833	4.89865			-0.089045					12.1833	5.09008			-0.098241
12.2	4.90902			-0.078667					12.2	5.10417			-0.084123
12.2167	4.92015			-0.067529					12.2167	5.11778			-0.070485
12.2333	4.93048			-0.057191					12.2333	5.13021			-0.058028
12.25	4.93984			-0.047823					12.25	5.14036			-0.04785
12.2667	4.94693			-0.040725					12.2667	5.14672			-0.041463
12.2833	4.95173			-0.035916					12.2833	5.1507			-0.037455
12.3	4.95537			-0.032268					12.3	5.15367			-0.034458
12.3167	4.95872			-0.02891					12.3167	5.1547			-0.0334
12.3333	4.96024			-0.027382					12.3333	5.15576			-0.032312
12.35	4.96233			-0.025283					12.35	5.15905			-0.028995
12.3667	4.96404			-0.023565					12.3667	5.16204			-0.025977
12.3833	4.96604			-0.021557					12.3833	5.16447			-0.02352
12.4	4.9687			-0.018889					12.4	5.16733			-0.020632
12.4167	4.97195			-0.01563					12.4167	5.16881			-0.019124
12.4333	4.97354			-0.014032					12.4333	5.17035			-0.017557
12.45	4.97495			-0.012614					12.45	5.17182			-0.016059
12.4667	4.9751			-0.012455					12.4667	5.17307			-0.014782
12.4833	4.97419			-0.013357					12.4833	5.17464			-0.013184
12.5	4.97444			-0.013098					12.5	5.17724			-0.010557
12.5167	4.97471			-0.01282					12.5167	5.1792			-0.008569
12.5333	4.9752			-0.012321					12.5333	5.18051			-0.007232
12.55	4.97674			-0.010773					12.55	5.1814			-0.006314
12.5667	4.97848			-0.009025					12.5667	5.18227			-0.005417
12.5833	4.97908			-0.008416					12.5833	5.18283			-0.004829
12.6	4.97985			-0.007637					12.6	5.18273			-0.004902
12.6167	4.98028			-0.007199					12.6167	5.18334			-0.004264
12.6333	4.98116			-0.00631					12.6333	5.18415			-0.003427
12.65	4.98187			-0.005592					12.65	5.18488			-0.002608
12.6667	4.98255			-0.004903					12.6667	5.18415			-0.00322
12.6833	4.98335			-0.004095					12.6833	5.1843			-0.002952
12.7	4.98402			-0.003416					12.7	5.18438			-0.002753
12.7167	4.98492			-0.002507					12.7167	5.18568			-0.001335
12.7333	4.98501			-0.002409					12.7333	5.18564			-0.001184
12.75	4.98593			-0.00148					12.75	5.18647			-0.000139
12.7667	4.9868			-0.000601					12.7667	5.18681			0.000416
12.7833	4.98785			0.000458					12.7833	5.18652			0.000341
12.8	4.98711			-0.000274					12.8	5.18515			-0.000814
12.8167	4.98652			-0.000855					12.8167	5.185			-0.001136
12.8333	4.98507			-0.002296					12.8333	5.18482			-0.001568
12.85	4.98473			-0.002627					12.85	5.1853			-0.001339
12.8667	4.98466			-0.002688					12.8667	5.18553			-0.001361
12.8833	4.98522			-0.002119					12.8833	5.1864			-0.000742
12.9	4.98663			-0.000701					12.9	5.18708			-0.000345
12.9167	4.98772			0.000398					12.9167	5.18861			0.000899
12.9333	4.98757			0.000257					12.9333	5.18926			0.001263
12.95	4.98694			-0.000364					12.95	5.18915			0.000867
12.9667	4.98635			-0.000945					12.9667	5.18931			0.000741
12.9833	4.98526			-0.002026					12.9833	5.1893			0.00106
13	4.98524			-0.002037					13	5.1888			0.000899
13.0167	4.98543			-0.001838					13.0167	5.18898			0.001419
13.0333	4.98612			-0.001139					13.0333	5.19002			0.002799
13.05	4.98728			3e-05					13.05	5.1897			0.0028
13.0667	4.98828			0.00104					13.0667	5.1887			0.001827
13.0833	4.98883			0.001599					13.0833	5.18784			0.000993
13.1	4.98813			0.000908					13.1	5.18696			0.00014
13.1167	4.98766			0.000447					13.1167	5.18582			-0.000973
13.1333	4.98654			-0.000664					13.1333	5.18587			-0.000897
13.15	4.98651			-0.000684					13.15	5.18644			-0.0003
13.1667	4.98583			-0.001355					13.1667	5.18711			0.000396
13.1833	4.98672			-0.000456					13.1833	5.18732			0.000632
13.2	4.98726			9.3e-05					13.2	5.18799			0.001329
13.2167	4.98712			-3.7e-05					13.2167	5.18788			0.001245
13.2333	4.98655			-0.000598					13.2333	5.1879			0.001291
13.25	4.9861			-0.001039					13.25	5.18723			0.000647
13.2667	4.98533			-0.001799					13.2667	5.18622			-0.000337
13.2833	4.98537			-0.00175					13.2833	5.18566			-0.00087
13.3	4.98612			-0.00099					13.3	5.18543			-0.001074
13.3167	4.98547			-0.001631					13.3167	5.18522			-0.001258
13.3333	4.98546			-0.001631					13.3333	5.18559			-0.000862
13.35	4.98509			-0.001992					13.35	5.1868			0.000373
13.3667	4.98461			-0.002462					13.3667	5.18746			0.001059
13.3833	4.98469			-0.002373					13.3833	5.1881			0.001725
13.4	4.9862			-0.000853					13.4	5.18874			0.002391
13.4167	4.98764			0.000597					13.4167	5.18867			0.002346
13.4333	4.98897			0.001936					13.4333	5.18782			0.001522
13.45	4.98972			0.002696					13.45	5.18729			0.001018
13.4667	4.98965			0.002636					13.4667	5.18619			-0.000275
13.4833	4.98932			0.002315					13.4833	5.18515			-0.001786
13.5	4.98784			0.000845					13.5	5.18496			-0.002446
13.5167	4.9866			-0.000385					13.5167	5.18536			-0.002516
13.5333	4.98606			-0.000915					13.5333	5.18657			-0.001777
13.55	4.98554			-0.001426					13.55	5.18801			-0.000295
13.5667	4.98522			-0.001736					13.5667	5.18945			0.001666
13.5833	4.98506			-0.001886					13.5833	5.19034			0.003076
13.6	4.98597			-0.000966					13.6	5.19069			0.003947
13.6167	4.98594			-0.000986					13.6167	5.18972			0.003498
13.6333	4.98633			-0.000586					13.6333	5.18914			0.003145
13.65	4.98658			-0.000326					13.65	5.18725			0.001279
13.6667	4.98693			3.4e-05					13.6667	5.1866			0.000654
13.6833	4.98573			-0.001156					13.6833	5.1867			0.000779
13.7	4.98631			-0.000566					13.7	5.18702			0.001123
13.7167	4.98612			-0.000746					13.7167	5.18629			0.000418
13.7333	4.98585			-0.001005					13.7333	5.18734			0.001492
13.75	4.98664			-0.000205					13.75	5.18773			0.001906
13.7667	4.98779			0.000955					13.7667	5.1871			0.001301
13.7833	4.98727			0.000445					13.7833	5.1867			0.000925
13.8	4.98654			-0.000275					13.8	5.18679			0.001039
13.8167	4.9869			9.6e-05					13.8167	5.18676			0.001033
13.8333	4.98683			3.6e-05					13.8333	5.18608			0.000377
13.85	4.98691			0.000126					13.85	5.18595			0.000271
13.8667	4.98742			0.000647					13.8667	5.18572			6.5e-05
13.8833	4.98811			0.001347					13.8833	5.1851			-0.000531
13.9	4.98833			0.001578					13.9	5.18376			-0.001848
13.9167	4.98799			0.001248					13.9167	5.18349			-0.002094
13.9333	4.98829			0.001558					13.9333	5.18318			-0.002381
13.95	4.98771			0.000989					13.95	5.18352			-0.002017
13.9667	4.98774			0.00103					13.9667	5.18463			-0.000884
13.9833	4.98683			0.00013					13.9833	5.18584			0.000349
14	4.98683			0.000141					14	5.1864			0.000933
14.0167	4.9861			-0.000579					14.0167	5.18708			0.001636
14.0333	4.98557			-0.001098					14.0333	5.18766			0.002239
14.05	4.98411			-0.002547					14.05	5.18461			-0.000788
14.0667	4.97835			-0.008297					14.0667	5.17576			-0.009616
14.0833	4.96696			-0.019676					14.0833	5.16126			-0.024093
14.1	4.95055			-0.036075					14.1	5.14091			-0.04442
14.1167	4.93241			-0.054204					14.1167	5.11766			-0.067647
14.1333	4.91537			-0.071234					14.1333	5.09903			-0.086255
14.15	4.90477			-0.081823					14.15	5.08954			-0.095722
14.1667	4.90111			-0.085472					14.1667	5.08745			-0.09779
14.1833	4.90501			-0.081561					14.1833	5.09448			-0.090737
14.2	4.91287			-0.07369					14.2	5.10627			-0.078925
14.2167	4.92185			-0.064699					14.2167	5.11867			-0.066503
14.2333	4.9314			-0.055138					14.2333	5.12972			-0.05543
14.25	4.93906			-0.047468					14.25	5.13939			-0.045738
14.2667	4.94589			-0.040627					14.2667	5.14586			-0.039246
14.2833	4.95129			-0.035216					14.2833	5.14929			-0.035794
14.3	4.95537			-0.031125					14.3	5.15197			-0.033092
14.3167	4.95718			-0.029304					14.3167	5.15384			-0.0312
14.3333	4.95919			-0.027283					14.3333	5.15601			-0.029008
14.35	4.96043			-0.026032					14.35	5.1586			-0.026396
14.3667	4.96114			-0.025311					14.3667	5.16164			-0.023334
14.3833	4.96258			-0.02386					14.3833	5.16387			-0.021083
14.4	4.96499			-0.021439					14.4	5.16615			-0.018781
14.4167	4.96702			-0.019397					14.4167	5.16766			-0.017249
14.4333	4.9686			-0.017806					14.4333	5.16873			-0.016157
14.45	4.9712			-0.015195					14.45	5.16953			-0.015336
14.4667	4.97297			-0.013414					14.4667	5.17111			-0.013734
14.4833	4.9732			-0.013173					14.4833	5.17139			-0.013433
14.5	4.97392			-0.012442					14.5	5.17261			-0.012191
14.5167	4.97515			-0.011201					14.5167	5.1736			-0.01118
14.5333	4.97506			-0.011272					14.5333	5.17578			-0.008978
14.55	4.9759			-0.010328					14.55	5.17638			-0.008357
14.5667	4.97675			-0.009375					14.5667	5.1781			-0.006616
14.5833	4.9778			-0.008221					14.5833	5.17902			-0.005674
14.6	4.97848			-0.007437					14.6	5.17994			-0.004733
14.6167	4.98045			-0.005364					14.6167	5.18038			-0.004141
14.6333	4.98168			-0.004031					14.6333	5.18164			-0.002602
14.65	4.98267			-0.002938					14.65	5.18239			-0.001574
14.6667	4.98405			-0.001456					14.6667	5.18332			-0.000365
14.6833	4.98489			-0.000513					14.6833	5.18329			-0.000117
14.7	4.98463			-0.000731					14.7	5.18309			-0.00017
14.7167	4.98429			-0.001225					14.7167	5.18261			-0.000597
14.7333	4.98513			-0.000539					14.7333	5.18278			-0.000374
14.75	4.98504			-0.000783					14.75	5.18255			-0.000551
14.7667	4.9853			-0.000678					14.7667	5.18293			-0.000118
14.7833	4.98531			-0.000694					14.7833	5.18319			-1.8e-05
14.8	4.98515			-0.000597					14.8	5.18452			0.001044
14.8167	4.98442			-0.00107					14.8167	5.18468			0.000936
14.8333	4.98423			-0.001003					14.8333	5.1857			0.001688
14.85	4.9838			-0.001176					14.85	5.18571			0.00143
14.8667	4.98413			-0.000786					14.8667	5.1859			0.001565
14.8833	4.98461			-0.000559					14.8833	5.18495			0.000636
14.9	4.98485			-0.000573					14.9	5.18456			0.000267
14.9167	4.98469			-0.000987					14.9167	5.18339			-0.000882
14.9333	4.98527			-0.00066					14.9333	5.18385			-0.000401
14.95	4.98539			-0.000672					14.95	5.18472			0.00049
14.9667	4.9854			-0.000651					14.9667	5.18506			0.000851
14.9833	4.98529			-0.00075					14.9833	5.18475			0.000562
15	4.98496			-0.001069					15	5.18524			0.001073
15.0167	4.98469			-0.001328					15.0167	5.18527			0.001124
15.0333	4.98494			-0.001067					15.0333	5.18528			0.000582
15.05	4.98512			-0.000876					15.05	5.18541			9e-05
15.0667	4.98501			-0.000975					15.0667	5.18621			0.000268
15.0833	4.98531			-0.000664					15.0833	5.18719			0.000625
15.1	4.98526			-0.000703					15.1	5.18764			0.000453
15.1167	4.98371			-0.002242					15.1167	5.18792			0.001355
15.1333	4.9835			-0.002442					15.1333	5.1879			0.001999
15.15	4.98374			-0.002191					15.15	5.18665			0.001414
15.1667	4.98441			-0.00151					15.1667	5.18466			8.8e-05
15.1833	4.9839			-0.002009					15.1833	5.18358			-0.000355
15.2	4.98452			-0.001378					15.2	5.1823			-0.001614
15.2167	4.98396			-0.001928					15.2167	5.18233			-0.001563
15.2333	4.98441			-0.001467					15.2333	5.18342			-0.000451
15.25	4.98415			-0.001716					15.25	5.18424			0.00039
15.2667	4.98397			-0.001885					15.2667	5.18452			0.000691
15.2833	4.98499			-0.000855					15.2833	5.18442			0.000612
15.3	4.98582			-1.4e-05					15.3	5.18436			0.000574
15.3167	4.98619			0.000367					15.3167	5.18452			0.000755
15.3333	4.98667			0.000857					15.3333	5.18436			0.000616
15.35	4.98763			0.001828					15.35	5.18448			0.000758
15.3667	4.98731			0.001519					15.3667	5.185			0.001299
15.3833	4.98767			0.001889					15.3833	5.18476			0.001081
15.4	4.98771			0.00194					15.4	5.18488			0.001222
15.4167	4.98638			0.00062					15.4167	5.18566			0.002024
15.4333	4.98604			0.000291					15.4333	5.18585			0.002235
15.45	4.98596			0.000222					15.45	5.18552			0.001927
15.4667	4.98498			-0.000748					15.4667	5.1853			0.001729
15.4833	4.98489			-0.000827					15.4833	5.1852			0.001651
15.5	4.98617			0.000463					15.5	5.18439			0.000862
15.5167	4.98681			0.001114					15.5167	5.18432			0.000814
15.5333	4.98623			0.000544					15.5333	5.18402			0.000536
15.55	4.98648			0.000805					15.55	5.18413			0.000668
15.5667	4.98573			6.5e-05					15.5667	5.18369			0.00025
15.5833	4.98465			-0.001004					15.5833	5.1835			8.2e-05
15.6	4.98385			-0.001794					15.6	5.18345			5.4e-05
15.6167	4.98452			-0.001114					15.6167	5.18353			0.000156
15.6333	4.98456			-0.001063					15.6333	5.18375			0.000398
15.65	4.98539			-0.000223					15.65	5.18351			0.00018
15.6667	4.98614			0.000538					15.6667	5.18329			-1.7e-05
15.6833	4.9861			0.000508					15.6833	5.18339			0.000105
15.7	4.98559			8e-06					15.7	5.18318			-8.3e-05
15.7167	4.98549			-8.1e-05					15.7167	5.18253			-0.00071
15.7333	4.98568			0.000119					15.7333	5.18171			-0.001508
15.75	4.98679			0.001239					15.75	5.18127			-0.001926
15.7667	4.98783			0.00229					15.7667	5.1811			-0.002073
15.7833	4.98839			0.00286					15.7833	5.18152			-0.001631
15.8	4.98819			0.00267					15.8	5.18265			-0.000478
15.8167	4.98698			0.001471					15.8167	5.18404			0.000934
15.8333	4.98459			-0.000909					15.8333	5.18474			0.001657
15.85	4.98341			-0.002079					15.85	5.18479			0.001729
15.8667	4.98308			-0.002399					15.8667	5.18489			0.001852
15.8833	4.98317			-0.002299					15.8833	5.18423			0.001215
15.9	4.984			-0.001458					15.9	5.18417			0.001177
15.9167	4.98506			-0.000388					15.9167	5.18357			0.0006
15.9333	4.98522			-0.000218					15.9333	5.18273			-0.000217
15.95	4.98574			0.000312					15.95	5.18212			-0.000804
15.9667	4.98539			-2.8e-05					15.9667	5.1818			-0.001102
15.9833	4.98491			-0.000498					15.9833	5.18149			-0.001389
16	4.9842			-0.001197					16	5.18224			-0.000616
16.0167	4.98415			-0.001237					16.0167	5.18203			-0.000803
16.0333	4.98359			-0.001787					16.0333	5.18273			-8e-05
16.05	4.98213			-0.003237					16.05	5.18089			-0.001897
16.0667	4.97675			-0.008607					16.0667	5.17295			-0.009814
16.0833	4.96686			-0.018487					16.0833	5.15962			-0.023121
16.1	4.95138			-0.033957					16.1	5.14246			-0.040258
16.1167	4.93429			-0.051037					16.1167	5.12238			-0.060315
16.1333	4.91983			-0.065487					16.1333	5.10494			-0.077732
16.15	4.91077			-0.074537					16.15	5.0951			-0.087548
16.1667	4.90823			-0.077067					16.1667	5.09337			-0.089255
16.1833	4.91277			-0.072517					16.1833	5.09855			-0.084052
16.2	4.92025			-0.065027					16.2	5.10763			-0.074949
16.2167	4.9282			-0.057067					16.2167	5.11891			-0.063646
16.2333	4.93517			-0.050087					16.2333	5.12923			-0.053302
16.25	4.94188			-0.043367					16.25	5.13692			-0.045589
16.2667	4.94737			-0.037868					16.2667	5.14348			-0.039006
16.2833	4.95218			-0.033048					16.2833	5.1483			-0.034163
16.3	4.95528			-0.029938					16.3	5.15102			-0.031419
16.3167	4.95812			-0.027088					16.3167	5.15277			-0.029646
16.3333	4.96106			-0.024138					16.3333	5.15509			-0.027303
16.35	4.96303			-0.022158					16.35	5.15668			-0.025689
16.3667	4.96409			-0.021089					16.3667	5.15835			-0.023996
16.3833	4.96585			-0.019319					16.3833	5.16034			-0.021983
16.4	4.96743			-0.017729					16.4	5.16314			-0.019159
16.4167	4.96781			-0.017339					16.4167	5.16527			-0.017011
16.4333	4.96807			-0.017069					16.4333	5.16673			-0.015558
16.45	4.96923			-0.0159					16.45	5.16815			-0.014144
16.4667	4.97084			-0.01428					16.4667	5.16918			-0.01312
16.4833	4.97193			-0.01318					16.4833	5.17011			-0.012196
16.5	4.97291			-0.01219					16.5	5.17169			-0.010607
16.5167	4.97446			-0.010631					16.5167	5.17348			-0.008765
16.5333	4.97561			-0.009471					16.5333	5.17436			-0.007833
16.55	4.97555			-0.009521					16.55	5.17459			-0.007552
16.5667	4.97655			-0.008512					16.5667	5.17467			-0.00742
16.5833	4.97714			-0.007912					16.5833	5.17451			-0.00751
16.6	4.97852			-0.006236					16.6	5.1751			-0.006816
16.6167	4.97971			-0.004735					16.6167	5.17632			-0.005493
16.6333	4.98123			-0.002903					16.6333	5.17724			-0.004469
16.65	4.98175			-0.002072					16.65	5.17804			-0.003565
16.6667	4.98247			-0.001037					16.6667	5.17888			-0.002578
16.6833	4.98223			-0.00085					16.6833	5.17896			-0.00229
16.7	4.98154			-0.001112					16.7	5.17892			-0.002123
16.7167	4.98073			-0.001495					16.7167	5.17988			-0.000955
16.7333	4.98045			-0.001347					16.7333	5.18029			-0.000338
16.75	4.97983			-0.00159					16.75	5.18002			-0.000621
16.7667	4.98009			-0.001425					16.7667	5.18113			0.000249
16.7833	4.9796			-0.00201					16.7833	5.18138			0.000259
16.8	4.98053			-0.001175					16.8	5.18132			-4.1e-05
16.8167	4.98069			-0.00111					16.8167	5.18166			5.9e-05
16.8333	4.98245			0.000468					16.8333	5.18278			0.001089
16.85	4.98266			7.2e-05					16.85	5.18186			0.000192
16.8667	4.98416			0.000966					16.8667	5.18251			0.000865
16.8833	4.98433			0.00053					16.8833	5.18249			0.000869
16.9	4.98424			-0.000166					16.9	5.18119			-0.000408
16.9167	4.98338			-0.001482					16.9167	5.17971			-0.001865
16.9333	4.98338			-0.001472					16.9333	5.18008			-0.001472
16.95	4.98296			-0.001883					16.95	5.17969			-0.001839
16.9667	4.98316			-0.001673					16.9667	5.1796			-0.001905
16.9833	4.9838			-0.001024					16.9833	5.18138			-0.000102
17	4.98409			-0.000724					17	5.18264			0.001181
17.0167	4.98425			-0.000555					17.0167	5.18199			0.000554
17.0333	4.9849			0.000104					17.0333	5.18123			-0.000183
17.05	4.98473			-5.6e-05					17.05	5.18155			0.00016
17.0667	4.98434			-0.000437					17.0667	5.18147			0.000103
17.0833	4.98383			-0.000938					17.0833	5.18072			-0.000624
17.1	4.98325			-0.001508					17.1	5.18103			-0.000291
17.1167	4.98224			-0.002509					17.1167	5.18125			-4.8e-05
17.1333	4.9824			-0.00234					17.1333	5.18087			-0.000405
17.15	4.98273			-0.002					17.15	5.18004			-0.001212
17.1667	4.98429			-0.000431					17.1667	5.18018			-0.00105
17.1833	4.98497			0.000258					17.1833	5.18047			-0.000737
17.2	4.98514			0.000437					17.2	5.18074			-0.000444
17.2167	4.98417			-0.000523					17.2167	5.1806			-0.000561
17.2333	4.98372			-0.000964					17.2333	5.18063			-0.000509
17.25	4.98245			-0.002225					17.25	5.18079			-0.000326
17.2667	4.98231			-0.002355					17.2667	5.18077			-0.000324
17.2833	4.98256			-0.002096					17.2833	5.18086			-0.000211
17.3	4.98285			-0.001797					17.3	5.18147			0.000422
17.3167	4.9829			-0.001738					17.3167	5.18149			0.000464
17.3333	4.98324			-0.001389					17.3333	5.18127			0.000266
17.35	4.98278			-0.001839					17.35	5.1809			-8.1e-05
17.3667	4.98272			-0.00189					17.3667	5.18153			0.000571
17.3833	4.98308			-0.001521					17.3833	5.18081			-0.000127
17.4	4.98265			-0.001942					17.4	5.18098			6.6e-05
17.4167	4.98337			-0.001213					17.4167	5.18133			0.000438
17.4333	4.98516			0.000587					17.4333	5.18123			0.00036
17.45	4.9858			0.001236					17.45	5.18094			9.2e-05
17.4667	4.98548			0.000925					17.4667	5.18135			0.000524
17.4833	4.98541			0.000864					17.4833	5.18074			-6.4e-05
17.5	4.984			-0.000537					17.5	5.18079			8e-06
17.5167	4.98294			-0.001588					17.5167	5.18173			0.00097
17.5333	4.9835			-0.001018					17.5333	5.18168			0.000942
17.55	4.98396			-0.000549					17.55	5.18114			0.000424
17.5667	4.98437			-0.00013					17.5667	5.18124			0.000546
17.5833	4.98496			0.000469					17.5833	5.18046			-0.000213
17.6	4.98427			-0.000212					17.6	5.17942			-0.001231
17.6167	4.98324			-0.001233					17.6167	5.17824			-0.00239
17.6333	4.98313			-0.001334					17.6333	5.17866			-0.001948
17.65	4.98385			-0.000605					17.65	5.17894			-0.001647
17.6667	4.98444			-5e-06					17.6667	5.18056			-5e-06
17.6833	4.98478			0.000344					17.6833	5.18107			0.000526
17.7	4.98467			0.000243					17.7	5.18198			0.001457
17.7167	4.98525			0.000832					17.7167	5.1827			0.002198
17.7333	4.98419			-0.000219					17.7333	5.18216			0.001679
17.75	4.98299			-0.00141					17.75	5.18044			-2e-05
17.7667	4.98261			-0.001781					17.7667	5.18026			-0.000179
17.7833	4.98273			-0.001652					17.7833	5.1803			-0.000118
17.8	4.98258			-0.001793					17.8	5.17999			-0.000407
17.8167	4.98335			-0.001014					17.8167	5.17966			-0.000716
17.8333	4.98444			8.5e-05					17.8333	5.17945			-0.000906
17.85	4.98494			0.000594					17.85	5.17887			-0.001465
17.8667	4.98553			0.001193					17.8667	5.17891			-0.001405
17.8833	4.98457			0.000242					17.8833	5.17814			-0.002154
17.9	4.98395			-0.000369					17.9	5.17918			-0.001094
17.9167	4.98384			-0.00047					17.9167	5.17964			-0.000614
17.9333	4.98395			-0.000351					17.9333	5.17981			-0.000424
17.95	4.98396			-0.000332					17.95	5.18019			-2.3e-05
17.9667	4.98462			0.000337					17.9667	5.18112			0.000927
17.9833	4.98408			-0.000194					17.9833	5.18083			0.000657
18	4.98369			-0.000575					18	5.18136			0.001206
18.0167	4.98426			4e-06					18.0167	5.18155			0.001416
18.0333	4.9843			5.3e-05					18.0333	5.18072			0.000606
18.05	4.98348			-0.000758					18.05	5.17805			-0.002044
18.0667	4.98118			-0.003049					18.0667	5.17127			-0.008805
18.0833	4.97367			-0.01055					18.0833	5.15867			-0.021385
18.1	4.96093			-0.023281					18.1	5.14172			-0.038316
18.1167	4.94488			-0.039322					18.1167	5.12385			-0.056167
18.1333	4.93114			-0.053053					18.1333	5.1092			-0.070797
18.15	4.92128			-0.062904					18.15	5.10172			-0.078258
18.1667	4.91773			-0.066445					18.1667	5.10108			-0.078879
18.1833	4.91861			-0.065556					18.1833	5.10688			-0.07306
18.2	4.9243			-0.059857					18.2	5.1159			-0.064021
18.2167	4.93146			-0.052688					18.2167	5.12477			-0.055132
18.2333	4.93807			-0.046069					18.2333	5.13159			-0.048293
18.25	4.94258			-0.04155					18.25	5.13737			-0.042494
18.2667	4.94739			-0.036731					18.2667	5.14271			-0.037135
18.2833	4.95187			-0.032242					18.2833	5.1462			-0.033627
18.3	4.95415			-0.029953					18.3	5.14887			-0.030938
18.3167	4.95654			-0.027554					18.3167	5.152			-0.027789
18.3333	4.95872			-0.025365					18.3333	5.15505			-0.024721
18.35	4.96066			-0.023416					18.35	5.15695			-0.022802
18.3667	4.96161			-0.022457					18.3667	5.15881			-0.020924
18.3833	4.96345			-0.020608					18.3833	5.1607			-0.019015
18.4	4.9643			-0.019749					18.4	5.16178			-0.017917
18.4167	4.96569			-0.01835					18.4167	5.16281			-0.016869
18.4333	4.96773			-0.016301					18.4333	5.16387			-0.015791
18.45	4.96903			-0.014992					18.45	5.16538			-0.014263
18.4667	4.96971			-0.014303					18.4667	5.16683			-0.012795
18.4833	4.97114			-0.012865					18.4833	5.16807			-0.011537
18.5	4.97161			-0.012386					18.5	5.16912			-0.010469
18.5167	4.97154			-0.012447					18.5167	5.17069			-0.008881
18.5333	4.97281			-0.011168					18.5333	5.17052			-0.009033
18.55	4.97426			-0.009709					18.55	5.17094			-0.008595
18.5667	4.97516			-0.008683					18.5667	5.17268			-0.006837
18.5833	4.97657			-0.007104					18.5833	5.17406			-0.00544
18.6	4.97736			-0.006145					18.6	5.17438			-0.005102
18.6167	4.97826			-0.005076					18.6167	5.17621			-0.003254
18.6333	4.97871			-0.004457					18.6333	5.17685			-0.002596
18.65	4.97878			-0.003654					18.65	5.17665			-0.002779
18.6667	4.97821			-0.003355					18.6667	5.17635			-0.003061
18.6833	4.97854			-0.002156					18.6833	5.17767			-0.001724
18.7	4.97795			-0.001877					18.7	5.17845			-0.000927
18.7167	4.97815			-0.000808					18.7167	5.17928			-7.9e-05
18.7333	4.97847			-0.000858					18.7333	5.17991			0.000568
18.75	4.97919			-0.000676					18.75	5.18117			0.001845
18.7667	4.97972			-0.000684					18.7667	5.18072			0.001413
18.7833	4.98052			-0.000422					18.7833	5.18025			0.00096
18.8	4.97975			-0.00173					18.8	5.18034			0.001067
18.8167	4.98017			-0.001689					18.8167	5.17986			0.000604
18.8333	4.98122			-0.001012					18.8333	5.17984			0.000602
18.85	4.98176			-0.000844					18.85	5.1795			0.000279
18.8667	4.98191			-0.001067					18.8667	5.17987			0.000666
18.8833	4.98258			-0.000761					18.8833	5.17915			-3.7e-05
18.9	4.98317			-0.000253					18.9	5.17858			-0.00059
18.9167	4.98247			-0.001036					18.9167	5.17827			-0.000883
18.9333	4.98293			-0.000659					18.9333	5.17857			-0.000566
18.95	4.98357			-0.000102					18.95	5.17772			-0.001399
18.9667	4.98422			0.000475					18.9667	5.17792			-0.001183
18.9833	4.98412			0.000384					18.9833	5.17869			-0.000396
19	4.98522			0.001493					19	5.17896			-0.000109
19.0167	4.98523			0.001512					19.0167	5.17951			0.000458
19.0333	4.98465			0.000941					19.0333	5.17998			0.000945
19.05	4.98406			0.00036					19.05	5.18026			0.001241
19.0667	4.98333			-0.000361					19.0667	5.18014			0.001138
19.0833	4.9823			-0.001382					19.0833	5.17968			0.000695
19.1	4.98154			-0.002133					19.1	5.17821			-0.000758
19.1167	4.98169			-0.001974					19.1167	5.17828			-0.000672
19.1333	4.98183			-0.001825					19.1333	5.17916			0.000225
19.15	4.98266			-0.000986					19.15	5.18013			0.001212
19.1667	4.98342			-0.000217					19.1667	5.18007			0.001168
19.1833	4.98376			0.000132					19.1833	5.18147			0.002585
19.2	4.9838			0.000181					19.2	5.18117			0.002301
19.2167	4.98395			0.00034					19.2167	5.17974			0.000888
19.2333	4.98388			0.000279					19.2333	5.17866			-0.000176
19.25	4.98405			0.000458					19.25	5.17913			0.000311
19.2667	4.98475			0.001167					19.2667	5.17862			-0.000183
19.2833	4.98442			0.000846					19.2833	5.17902			0.000234
19.3	4.98414			0.000575					19.3	5.17866			-0.00011
19.3167	4.98352			-3.6e-05					19.3167	5.17887			0.000117
19.3333	4.98362			7.3e-05					19.3333	5.17825			-0.000487
19.35	4.98318			-0.000358					19.35	5.17838			-0.00034
19.3667	4.98327			-0.000259					19.3667	5.17875			4.6e-05
19.3833	4.98285			-0.00067					19.3833	5.17957			0.000883
19.4	4.98288			-0.000631					19.4	5.17969			0.001019
19.4167	4.98174			-0.001762					19.4167	5.1797			0.001046
19.4333	4.98145			-0.002043					19.4333	5.17926			0.000622
19.45	4.98214			-0.001344					19.45	5.17927			0.000648
19.4667	4.98228			-0.001194					19.4667	5.17907			0.000465
19.4833	4.98196			-0.001505					19.4833	5.17866			7.1e-05
19.5	4.98212			-0.001336					19.5	5.17802			-0.000552
19.5167	4.98304			-0.000407					19.5167	5.17702			-0.001536
19.5333	4.98296			-0.000478					19.5333	5.17636			-0.002179
19.55	4.98359			0.000161					19.55	5.177			-0.001523
19.5667	4.9838			0.00038					19.5667	5.17679			-0.001717
19.5833	4.98358			0.000169					19.5833	5.1776			-0.00089
19.6	4.98178			-0.001622					19.6	5.17881			0.000336
19.6167	4.98139			-0.002002					19.6167	5.17942			0.000963
19.6333	4.98136			-0.002023					19.6333	5.17873			0.000289
19.65	4.98224			-0.001134					19.65	5.17943			0.001006
19.6667	4.98327			-9.5e-05					19.6667	5.17964			0.001232
19.6833	4.98382			0.000464					19.6833	5.18023			0.001838
19.7	4.98387			0.000523					19.7	5.17966			0.001285
19.7167	4.98353			0.000193					19.7167	5.17944			0.001081
19.7333	4.98306			-0.000268					19.7333	5.17891			0.000568
19.75	4.98234			-0.000979					19.75	5.17916			0.000834
19.7667	4.98259			-0.00072					19.7667	5.1786			0.000291
19.7833	4.98234			-0.000961					19.7833	5.17826			-3.3e-05
19.8	4.98295			-0.000341					19.8	5.17801			-0.000266
19.8167	4.98217			-0.001112					19.8167	5.17859			0.000331
19.8333	4.98218			-0.001093					19.8333	5.17702			-0.001223
19.85	4.98211			-0.001154					19.85	5.17693			-0.001296
19.8667	4.98206			-0.001195					19.8667	5.17735			-0.00086
19.8833	4.98242			-0.000825					19.8833	5.17794			-0.000253
19.9	4.98371			0.000474					19.9	5.17733			-0.000846
19.9167	4.98443			0.001203					19.9167	5.17877			0.00061
19.9333	4.98397			0.000753					19.9333	5.17913			0.000987
19.95	4.98367			0.000462					19.95	5.17831			0.000183
19.9667	4.983			-0.000199					19.9667	5.17766			-0.00045
19.9833	4.98189			-0.001299					19.9833	5.17808			-1.3e-05
20	4.98127			-0.00191					20	5.17779			-0.000287
20.0167	4.98177			-0.001401					20.0167	5.1779			-0.00016
20.0333	4.9817			-0.001462					20.0333	5.17903			0.000987
20.05	4.98085			-0.002302					20.05	5.17829			0.000264
20.0667	4.97721			-0.005933					20.0667	5.17192			-0.00609
20.0833	4.96976			-0.013373					20.0833	5.16094			-0.017053
20.1	4.95835			-0.024774					20.1	5.14558			-0.032396
20.1167	4.94489			-0.038225					20.1167	5.12891			-0.049049
20.1333	4.9323			-0.050805					20.1333	5.1153			-0.062643
20.15	4.92507			-0.058026					20.15	5.10821			-0.069716
20.1667	4.92299			-0.060096					20.1667	5.10697			-0.070939
20.1833	4.92522			-0.057857					20.1833	5.11199			-0.065902
20.2	4.9319			-0.051168					20.2	5.11992			-0.057955
20.2167	4.939			-0.044058					20.2167	5.1271			-0.050759
20.2333	4.94438			-0.038669					20.2333	5.13386			-0.043982
20.25	4.94905			-0.033989					20.25	5.14022			-0.037605
20.2667	4.95337			-0.02966					20.2667	5.14447			-0.033338
20.2833	4.95616			-0.02686					20.2833	5.14769			-0.030101
20.3	4.95851			-0.024501					20.3	5.15048			-0.027294
20.3167	4.96091			-0.022091					20.3167	5.15216			-0.025597
20.3333	4.96152			-0.021472					20.3333	5.15327			-0.02447
20.35	4.9634			-0.019582					20.35	5.15415			-0.023574
20.3667	4.96576			-0.017213					20.3667	5.1551			-0.022607
20.3833	4.96665			-0.016313					20.3833	5.15657			-0.02112
20.4	4.96715			-0.015804					20.4	5.15835			-0.019323
20.4167	4.96982			-0.013124					20.4167	5.15978			-0.017876
20.4333	4.97093			-0.012005					20.4333	5.16085			-0.016789
20.45	4.97115			-0.011775					20.45	5.16189			-0.015732
20.4667	4.97206			-0.010855					20.4667	5.16338			-0.014225
20.4833	4.9733			-0.009606					20.4833	5.1643			-0.013287
20.5	4.97316			-0.009736					20.5	5.1659			-0.01167
20.5167	4.97345			-0.009437					20.5167	5.16877			-0.008783
20.5333	4.97381			-0.009067					20.5333	5.17112			-0.006416
20.55	4.97423			-0.008637					20.55	5.17144			-0.006079
20.5667	4.97447			-0.008388					20.5667	5.17219			-0.005312
20.5833	4.97511			-0.007738					20.5833	5.17218			-0.005305
20.6	4.97637			-0.006468					20.6	5.17141			-0.006051
20.6167	4.97777			-0.004727					20.6167	5.17206			-0.005304
20.6333	4.97875			-0.003176					20.6333	5.17276			-0.004508
20.65	4.97914			-0.002215					20.65	5.17322			-0.003951
20.6667	4.97988			-0.000904					20.6667	5.17462			-0.002454
20.6833	4.9798			-0.000413					20.6833	5.17579			-0.001153
20.7	4.97923			-0.00097					20.7	5.17517			-0.001457
20.7167	4.9802			-0.000269					20.7167	5.17587			-0.000441
20.7333	4.98046			-0.000278					20.7333	5.1759			-9.5e-05
20.75	4.98016			-0.000846					20.75	5.1754			-0.00028
20.7667	4.98002			-0.001255					20.7667	5.17511			-0.000411
20.7833	4.98071			-0.000749					20.7833	5.17639			0.000508
20.8	4.98048			-0.001132					20.8	5.17713			0.000887
20.8167	4.98122			-0.000546					20.8167	5.17776			0.001156
20.8333	4.98144			-0.000479					20.8333	5.17889			0.001925
20.85	4.9816			-0.000473					20.85	5.17941			0.002201
20.8667	4.98109			-0.000886					20.8667	5.17828			0.001089
20.8833	4.98074			-0.001083					20.8833	5.17771			0.000536
20.9	4.98045			-0.001219					20.9	5.17732			0.000164
20.9167	4.98037			-0.001146					20.9167	5.17576			-0.001379
20.9333	4.98035			-0.001012					20.9333	5.17544			-0.001682
20.95	4.98136			-0.00021					20.95	5.17538			-0.001724
20.9667	4.98141			-0.000414					20.9667	5.17529			-0.001797
20.9833	4.98206			-1.7e-05					20.9833	5.17529			-0.001779
21	4.98291			0.00058					21	5.17625			-0.000802
21.0167	4.98359			0.001006					21.0167	5.17696			-7.4e-05
21.0333	4.98345			0.000953					21.0333	5.1781			0.001084
21.05	4.98311			0.000713					21.05	5.17812			0.001121
21.0667	4.98259			0.000293					21.0667	5.17912			0.002139
21.0833	4.98145			-0.000747					21.0833	5.17946			0.002496
21.1	4.98067			-0.001434					21.1	5.17911			0.002164
21.1167	4.97982			-0.002364					21.1167	5.17751			0.000582
21.1333	4.97975			-0.002514					21.1333	5.17741			0.000499
21.15	4.98027			-0.002074					21.15	5.17702			0.000127
21.1667	4.98112			-0.001304					21.1667	5.17673			-0.000145
21.1833	4.98153			-0.000964					21.1833	5.17709			0.000232
21.2	4.98216			-0.000324					21.2	5.17795			0.00111
21.2167	4.98349			0.001016					21.2167	5.17858			0.001758
21.2333	4.98342			0.000956					21.2333	5.17821			0.001406
21.25	4.98388			0.001426					21.25	5.1772			0.000413
21.2667	4.98414			0.001657					21.2667	5.17625			-0.000519
21.2833	4.98362			0.000939					21.2833	5.17629			-0.000461
21.3	4.98316			0.00028					21.3	5.17588			-0.000853
21.3167	4.98387			0.000791					21.3167	5.17518			-0.001535
21.3333	4.98453			0.001253					21.3333	5.17681			0.000112
21.35	4.98493			0.001563					21.35	5.17852			0.00184
21.3667	4.98525			0.002101					21.3667	5.17897			0.002308
21.3833	4.98468			0.00175					21.3833	5.17824			0.001596
21.4	4.98367			0.000959					21.4	5.17874			0.002114
21.4167	4.98253			3.8e-05					21.4167	5.17784			0.001232
21.4333	4.98169			-0.000627					21.4333	5.17592			-0.00067
21.45	4.98115			-0.001078					21.45	5.17585			-0.000722
21.4667	4.9805			-0.00164					21.4667	5.1767			0.000146
21.4833	4.98017			-0.001882					21.4833	5.17779			0.001254
21.5	4.98036			-0.001604					21.5	5.17757			0.001052
21.5167	4.98063			-0.00131					21.5167	5.17809			0.00159
21.5333	4.9806			-0.001407					21.5333	5.17768			0.001198
21.55	4.98105			-0.001025					21.55	5.17771			0.001246
21.5667	4.98132			-0.000823					21.5667	5.17634			-0.000105
21.5833	4.98101			-0.0012					21.5833	5.17652			9.3e-05
21.6	4.98084			-0.0014					21.6	5.17642			1.1e-05
21.6167	4.98159			-0.00064					21.6167	5.17639			-1e-06
21.6333	4.98207			-0.00015					21.6333	5.1761			-0.000273
21.65	4.98215			-6e-05					21.65	5.1764			4.6e-05
21.6667	4.98175			-0.000449					21.6667	5.17616			-0.000177
21.6833	4.98108			-0.001109					21.6833	5.17608			-0.000255
21.7	4.98041			-0.001769					21.7	5.17665			0.000317
21.7167	4.98003			-0.002138					21.7167	5.17729			0.00096
21.7333	4.97963			-0.002528					21.7333	5.17788			0.001552
21.75	4.98026			-0.001888					21.75	5.17838			0.002054
21.7667	4.98158			-0.000557					21.7667	5.17815			0.001824
21.7833	4.98299			0.000863					21.7833	5.17764			0.001314
21.8	4.98364			0.001524					21.8	5.17747			0.001144
21.8167	4.98357			0.001464					21.8167	5.17747			0.001144
21.8333	4.98322			0.001124					21.8333	5.17773			0.001416
21.85	4.98239			0.000305					21.85	5.17831			0.002049
21.8667	4.98152			-0.000555					21.8667	5.17881			0.002602
21.8833	4.98151			-0.000554					21.8833	5.17773			0.001575
21.9	4.98243			0.000376					21.9	5.17698			0.000877
21.9167	4.98245			0.000407					21.9167	5.17664			0.00058
21.9333	4.98254			0.000507					21.9333	5.17682			0.000778
21.95	4.98234			0.000318					21.95	5.17679			0.000767
21.9667	4.98188			-0.000132					21.9667	5.17728			0.001276
21.9833	4.98126			-0.000741					21.9833	5.17754			0.001554
22	4.98133			-0.000661					22	5.17666			0.000693
22.0167	4.98193			-5e-05					22.0167	5.17677			0.000822
22.0333	4.98321			0.00124					22.0333	5.1762			0.00027
22.05	4.9831			0.001141					22.05	5.17585			-6.1e-05
22.0667	4.97984			-0.002109					22.0667	5.17165			-0.004242
22.0833	4.97311			-0.008828					22.0833	5.16368			-0.012193
22.1	4.96248			-0.019448					22.1	5.15023			-0.025625
22.1167	4.94982			-0.032097					22.1167	5.13529			-0.040546
22.1333	4.93963			-0.042276					22.1333	5.12109			-0.054727
22.15	4.93293			-0.048966					22.15	5.11235			-0.063448
22.1667	4.93034			-0.051545					22.1667	5.11009			-0.065689
22.1833	4.93247			-0.049405					22.1833	5.11378			-0.06198
22.2	4.93704			-0.044824					22.2	5.12126			-0.054482
22.2167	4.94223			-0.039623					22.2167	5.12967			-0.046053
22.2333	4.94702			-0.034823					22.2333	5.13708			-0.038624
22.25	4.95156			-0.030272					22.25	5.14242			-0.033265
22.2667	4.95508			-0.026741					22.2667	5.14783			-0.027836
22.2833	4.95803			-0.023781					22.2833	5.15058			-0.025067
22.3	4.95926			-0.02254					22.3	5.15224			-0.023388
22.3167	4.96156			-0.020229					22.3167	5.15418			-0.021429
22.3333	4.963			-0.018778					22.3333	5.15611			-0.01948
22.35	4.96371			-0.018058					22.35	5.15671			-0.018861
22.3667	4.96468			-0.017077					22.3667	5.15929			-0.016262
22.3833	4.9655			-0.016246					22.3833	5.16114			-0.014393
22.4	4.96726			-0.014476					22.4	5.16178			-0.013734
22.4167	4.96896			-0.012765					22.4167	5.16238			-0.013115
22.4333	4.97079			-0.010924					22.4333	5.16248			-0.012996
22.45	4.9714			-0.010303					22.45	5.16246			-0.012997
22.4667	4.97309			-0.008602					22.4667	5.16317			-0.012268
22.4833	4.97256			-0.009122					22.4833	5.16421			-0.011209
22.5	4.9728			-0.008829					22.5	5.1654			-0.01
22.5167	4.97345			-0.008029					22.5167	5.16723			-0.008151
22.5333	4.97417			-0.00716					22.5333	5.16844			-0.006922
22.55	4.97437			-0.00681					22.55	5.16946			-0.005882
22.5667	4.9751			-0.005931					22.5667	5.16985			-0.005473
22.5833	4.97567			-0.005217					22.5833	5.17085			-0.004454
22.6	4.97648			-0.004274					22.6	5.17165			-0.003635
22.6167	4.97799			-0.002631					22.6167	5.17152			-0.003746
22.6333	4.97862			-0.001868					22.6333	5.17168			-0.003567
22.65	4.97963			-0.000724					22.65	5.17284			-0.002388
22.6667	4.97988			-0.000236					22.6667	5.17318			-0.002029
22.6833	4.97941			-0.00034					22.6833	5.17331			-0.001879
22.7	4.97869			-0.000693					22.7	5.17325			-0.00192
22.7167	4.9789			-0.000117					22.7167	5.17348			-0.001671
22.7333	4.97829			-0.000361					22.7333	5.17444			-0.000692
22.75	4.9779			-0.000751					22.75	5.17467			-0.000443
22.7667	4.9782			-0.000784					22.7667	5.1751			6e-06
22.7833	4.97819			-0.001127					22.7833	5.17598			0.000905
22.8	4.9788			-0.00085					22.8	5.17615			0.001095
22.8167	4.97884			-0.001143					22.8167	5.17535			0.000314
22.8333	4.97933			-0.000944					22.8333	5.17544			0.000423
22.85	4.98002			-0.000515					22.85	5.17534			0.000342
22.8667	4.98051			-0.000287					22.8667	5.17579			0.000811
22.8833	4.97968			-0.001379					22.8833	5.17615			0.00119
22.9	4.98078			-0.000541					22.9	5.1759			0.000959
22.9167	4.98144			4.1e-05					22.9167	5.17544			0.000519
22.9333	4.98127			-0.000118					22.9333	5.17474			-0.000162
22.95	4.98149			0.000113					22.95	5.17397			-0.000913
22.9667	4.98198			0.000614					22.9667	5.17302			-0.001844
22.9833	4.9806			-0.000755					22.9833	5.17303			-0.001815
23	4.97989			-0.001324					23	5.17374			-0.001086
23.0167	4.9797			-0.00133					23.0167	5.17527			0.000463
23.0333	4.97954			-0.001306					23.0333	5.17519			0.000402
23.05	4.98002			-0.000642					23.05	5.17528			0.000511
23.0667	4.98068			0.000202					23.0667	5.17538			0.000631
23.0833	4.98051			-6.8e-05					23.0833	5.17506			0.00033
23.1	4.98073			-1e-05					23.1	5.1752			0.000489
23.1167	4.98173			0.000827					23.1167	5.17593			0.001238
23.1333	4.98181			0.000745					23.1333	5.17662			0.001947
23.15	4.98235			0.001123					23.15	5.17732			0.002666
23.1667	4.98227			0.001036					23.1667	5.17725			0.002615
23.1833	4.98214			0.000917					23.1833	5.17613			0.001514
23.2	4.9814			0.000188					23.2	5.17548			0.000883
23.2167	4.98133			0.000129					23.2167	5.17486			0.000282
23.2333	4.98142			0.00023					23.2333	5.17467			0.000111
23.25	4.98208			0.000901					23.25	5.17484			0.0003
23.2667	4.98189			0.000723					23.2667	5.17478			0.000259
23.2833	4.98145			0.000294					23.2833	5.17541			0.000908
23.3	4.98153			0.000385					23.3	5.17642			0.001937
23.3167	4.98082			-0.000314					23.3167	5.17647			0.002006
23.3333	4.98116			3.7e-05					23.3333	5.17643			0.001985
23.35	4.98136			0.000248					23.35	5.17525			0.000824
23.3667	4.98186			0.000759					23.3667	5.17484			0.000432
23.3833	4.98108			-1e-05					23.3833	5.17444			5.1e-05
23.4	4.98156			0.000481					23.4	5.17485			0.00048
23.4167	4.98007			-0.000998					23.4167	5.17436			9e-06
23.4333	4.97978			-0.001277					23.4333	5.17627			0.001938
23.45	4.98053			-0.000516					23.45	5.17629			0.001977
23.4667	4.98086			-0.000174					23.4667	5.17625			0.001956
23.4833	4.97981			-0.001213					23.4833	5.17493			0.000654
23.5	4.9808			-0.000212					23.5	5.17479			0.000533
23.5167	4.98154			0.000539					23.5167	5.17368			-0.000558
23.5333	4.98103			4e-05					23.5333	5.17419			-2.9e-05
23.55	4.98119			0.000211					23.55	5.17414			-6.1e-05
23.5667	4.98168			0.000712					23.5667	5.17408			-0.000102
23.5833	4.98165			0.000693					23.5833	5.17416			-3e-06
23.6	4.98056			-0.000386					23.6	5.17445			0.000305
23.6167	4.98013			-0.000804					23.6167	5.17369			-0.000436
23.6333	4.98009			-0.000833					23.6333	5.17303			-0.001078
23.65	4.9797			-0.001212					23.65	5.17388			-0.000375
23.6667	4.97973			-0.001171					23.6667	5.17412			-0.000299
23.6833	4.98024			-0.00065					23.6833	5.17427			-0.000314
23.7	4.98063			-0.000249					23.7	5.17555			0.000801
23.7167	4.97991			-0.000958					23.7167	5.17712			0.002206
23.7333	4.9797			-0.001157					23.7333	5.17682			0.002072
23.75	4.97974			-0.001105					23.75	5.17772			0.003144
23.7667	4.97994			-0.000894					23.7667	5.17819			0.003787
23.7833	4.97953			-0.001293					23.7833	5.17683			0.002599
23.8	4.98019			-0.000622					23.8	5.17518			0.001114
23.8167	4.98088			7.9e-05					23.8167	5.17514			0.001122
23.8333	4.98107			0.00028					23.8333	5.17414			0.00017
23.85	4.98109			0.000311					23.85	5.1728			-0.001123
23.8667	4.98159			0.000822					23.8667	5.17354			-0.000335
23.8833	4.98169			0.000934					23.8833	5.17361			-0.000221
23.9	4.98159			0.000845					23.9	5.17287			-0.000943
23.9167	4.98118			0.000446					23.9167	5.17228			-0.001515
23.9333	4.98106			0.000337					23.9333	5.17302			-0.000757
23.95	4.98025			-0.000462					23.95	5.17315			-0.000609
23.9667	4.97985			-0.000851					23.9667	5.17388			0.000139
23.9833	4.97993			-0.00076					23.9833	5.17504			0.001317
24	4.98017			-0.000508					24	5.17612			0.002415
24.0167	4.9806			-6.7e-05					24.0167	5.17542			0.001733
24.0333	4.98051			-0.000146					24.0333	5.17453			0.000861
24.05	4.97916			-0.001485					24.05	5.17303			-0.000621
24.0667	4.97638			-0.004254					24.0667	5.16773			-0.005903
24.0833	4.97162			-0.009003					24.0833	5.15983			-0.013785
24.1	4.96372			-0.016892					24.1	5.14902			-0.024577
24.1167	4.95448			-0.026121					24.1167	5.13562			-0.037959
24.1333	4.9465			-0.034089					24.1333	5.12411			-0.049451
24.15	4.94048			-0.040098					24.15	5.11822			-0.055323
24.1667	4.93747			-0.043097					24.1667	5.11655			-0.056976
24.1833	4.93848			-0.042076					24.1833	5.12036			-0.053148
24.2	4.94248			-0.038065					24.2	5.12787			-0.04562
24.2167	4.94617			-0.034364					24.2167	5.13532			-0.038152
24.2333	4.95051			-0.030013					24.2333	5.14172			-0.031735
24.25	4.95379			-0.026722					24.25	5.14638			-0.027057
24.2667	4.95599			-0.02451					24.2667	5.14984			-0.023579
24.2833	4.95842			-0.022069					24.2833	5.15191			-0.021492
24.3	4.96157			-0.018908					24.3	5.15357			-0.019814
24.3167	4.96432			-0.016147					24.3167	5.15399			-0.019376
24.3333	4.96537			-0.015086					24.3333	5.15483			-0.018519
24.35	4.96697			-0.013475					24.35	5.15619			-0.017141
24.3667	4.9678			-0.012634					24.3667	5.15814			-0.015174
24.3833	4.9685			-0.011923					24.3833	5.15977			-0.013536
24.4	4.96836			-0.012052					24.4	5.16118			-0.012127
24.4167	4.96959			-0.010811					24.4167	5.16289			-0.010417
24.4333	4.97008			-0.010309					24.4333	5.1635			-0.009807
24.45	4.97126			-0.009118					24.45	5.1631			-0.010207
24.4667	4.97188			-0.008487					24.4667	5.16298			-0.010327
24.4833	4.97275			-0.007606					24.4833	5.16336			-0.009947
24.5	4.97349			-0.006855					24.5	5.16306			-0.010247
24.5167	4.97392			-0.006414					24.5167	5.1634			-0.009907
24.5333	4.97419			-0.006133					24.5333	5.16505			-0.008257
24.55	4.9746			-0.005712					24.55	5.16575			-0.007586
24.5667	4.97478			-0.005521					24.5667	5.16693			-0.006444
24.5833	4.97516			-0.00513					24.5833	5.16816			-0.005253
24.6	4.97616			-0.004119					24.6	5.16943			-0.004022
24.6167	4.9768			-0.003468					24.6167	5.16979			-0.0037
24.6333	4.97711			-0.003147					24.6333	5.17091			-0.002333
24.65	4.97671			-0.003536					24.65	5.17039			-0.002544
24.6667	4.97649			-0.003745					24.6667	5.17117			-0.001454
24.6833	4.97642			-0.003804					24.6833	5.17184			-0.000474
24.7	4.97642			-0.003793					24.7	5.17197			-3.5e-05
24.7167	4.97669			-0.003379					24.7167	5.17078			-0.001019
24.7333	4.97707			-0.002557					24.7333	5.17112			-0.000486
24.75	4.97735			-0.001836					24.75	5.17059			-0.000822
24.7667	4.97748			-0.001264					24.7667	5.17049			-0.000729
24.7833	4.97737			-0.000933					24.7833	5.1704			-0.000625
24.8	4.97692			-0.001195					24.8	5.17176			0.00039
24.8167	4.97772			-0.000615					24.8167	5.17217			0.00044
24.8333	4.97822			-0.000335					24.8333	5.17319			0.001101
24.85	4.97834			-0.000434					24.85	5.17345			0.001001
24.8667	4.97857			-0.000424					24.8667	5.17415			0.001359
24.8833	4.97925			1.1e-05					24.8833	5.17401			0.001237
24.9	4.97896			-0.000554					24.9	5.17435			0.001594
24.9167	4.97958			-0.000208					24.9167	5.17352			0.000782
24.9333	4.98015			8.7e-05					24.9333	5.17224			-0.000481
24.95	4.98082			0.000482					24.95	5.17152			-0.001184
24.9667	4.9808			0.000385					24.9667	5.17133			-0.001356
24.9833	4.98107			0.000752					24.9833	5.17099			-0.001679
25	4.98121			0.000989					25	5.17191			-0.000741
25.0167	4.98154			0.001415					25.0167	5.17269			5.6e-05
25.0333	4.98046			0.000432					25.0333	5.17244			-0.000177
25.05	4.97985			-0.000133					25.05	5.17138			-0.001219
25.0667	4.98006			8.7e-05					25.0667	5.17095			-0.001632
25.0833	4.97934			-0.000622					25.0833	5.16941			-0.003154
25.1	4.97877			-0.001181					25.1	5.16944			-0.003107
25.1167	4.97938			-0.00056					25.1167	5.17012			-0.002409
25.1333	4.9806			0.000671					25.1333	5.17199			-0.000522
25.15	4.98009			0.000172					25.15	5.17278			0.000286
25.1667	4.97996			5.2e-05					25.1667	5.17451			0.002033
25.1833	4.98031			0.000413					25.1833	5.175			0.002541
25.2	4.98071			0.000824					25.2	5.17455			0.002108
25.2167	4.98012			0.000245					25.2167	5.17336			0.000936
25.2333	4.98073			0.000865					25.2333	5.17229			-0.000117
25.25	4.98112			0.001266					25.25	5.17079			-0.001599
25.2667	4.97941			-0.000433					25.2667	5.17048			-0.001891
25.2833	4.97871			-0.001122					25.2833	5.17061			-0.001744
25.3	4.97821			-0.001612					25.3	5.17085			-0.001486
25.3167	4.97802			-0.001791					25.3167	5.17166			-0.000659
25.3333	4.97879			-0.00101					25.3333	5.17258			0.000279
25.35	4.98066			0.00087					25.35	5.17264			0.000357
25.3667	4.98041			0.000631					25.3667	5.17311			0.000844
25.3833	4.98086			0.001154					25.3833	5.17424			0.001992
25.4	4.98016			0.000534					25.4	5.175			0.00277
25.4167	4.97868			-0.000866					25.4167	5.17454			0.002328
25.4333	4.97765			-0.001816					25.4333	5.17393			0.001735
25.45	4.97772			-0.001666					25.45	5.17319			0.001013
25.4667	4.97695			-0.002491					25.4667	5.17298			0.000821
25.4833	4.9775			-0.002					25.4833	5.17276			0.000619
25.5	4.97864			-0.000919					25.5	5.17283			0.000707
25.5167	4.979			-0.000618					25.5167	5.17256			0.000454
25.5333	4.97923			-0.000443					25.5333	5.17304			0.000952
25.55	4.98031			0.000648					25.55	5.17211			4e-05
25.5667	4.98012			0.000468					25.5667	5.17149			-0.000562
25.5833	4.98004			0.000399					25.5833	5.17201			-2.4e-05
25.6	4.98039			0.000759					25.6	5.17245			0.000434
25.6167	4.98084			0.00122					25.6167	5.17209			9.2e-05
25.6333	4.98054			0.00093					25.6333	5.17212			0.00014
25.65	4.98063			0.001031					25.65	5.17166			-0.000302
25.6667	4.97998			0.000391					25.6667	5.17098			-0.000964
25.6833	4.97969			0.000112					25.6833	5.17089			-0.001035
25.7	4.97871			-0.000858					25.7	5.1714			-0.000507
25.7167	4.9786			-0.000958					25.7167	5.17138			-0.000509
25.7333	4.97788			-0.001667					25.7333	5.17147			-0.000401
25.75	4.97789			-0.001647					25.75	5.1715			-0.000353
25.7667	4.97738			-0.002146					25.7667	5.1717			-0.000134
25.7833	4.97812			-0.001396					25.7833	5.17168			-0.000136
25.8	4.97807			-0.001436					25.8	5.17224			0.000442
25.8167	4.97879			-0.000705					25.8167	5.17234			0.000561
25.8333	4.97988			0.000395					25.8333	5.17214			0.000379
25.85	4.98004			0.000565					25.85	5.17226			0.000517
25.8667	4.97942			-4.4e-05					25.8667	5.17296			0.001236
25.8833	4.97879			-0.000664					25.8833	5.17255			0.000845
25.9	4.97903			-0.000414					25.9	5.17214			0.000453
25.9167	4.97864			-0.000794					25.9167	5.17235			0.000682
25.9333	4.97901			-0.000413					25.9333	5.17153			-0.00012
25.95	4.97956			0.000147					25.95	5.1701			-0.001531
25.9667	4.98034			0.000937					25.9667	5.16994			-0.001672
25.9833	4.97992			0.000527					25.9833	5.17082			-0.000774
26	4.97943			4.8e-05					26	5.17145			-0.000125
26.0167	4.97914			-0.000232					26.0167	5.17194			0.000384
26.0333	4.97907			-0.000292					26.0333	5.17181			0.000273
26.05	4.97888			-0.000472					26.05	5.17023			-0.001289
26.0667	4.97683			-0.002512					26.0667	5.16616			-0.00534
26.0833	4.97194			-0.007392					26.0833	5.15867			-0.012811
26.1	4.96512			-0.014202					26.1	5.14916			-0.022302
26.1167	4.95689			-0.022422					26.1167	5.13843			-0.033013
26.1333	4.9494			-0.029902					26.1333	5.12958			-0.041844
26.15	4.94383			-0.035462					26.15	5.12415			-0.047255
26.1667	4.94233			-0.036951					26.1667	5.12236			-0.049026
26.1833	4.94351			-0.035761					26.1833	5.12405			-0.047317
26.2	4.94635			-0.032911					26.2	5.12915			-0.042198
26.2167	4.9495			-0.029751					26.2167	5.13537			-0.035958
26.2333	4.95323			-0.026011					26.2333	5.14146			-0.029849
26.25	4.95646			-0.022771					26.25	5.14736			-0.02393
26.2667	4.96			-0.019222					26.2667	5.1524			-0.018871
26.2833	4.96318			-0.016032					26.2833	5.15651			-0.014742
26.3	4.96503			-0.014172					26.3	5.15765			-0.013582
26.3167	4.96728			-0.011912					26.3167	5.15881			-0.012403
26.3333	4.96784			-0.011342					26.3333	5.1582			-0.012994
26.35	4.96856			-0.010612					26.35	5.15768			-0.013498
26.3667	4.96892			-0.010242					26.3667	5.15701			-0.014156
26.3833	4.9695			-0.009652					26.3833	5.15863			-0.012525
26.4	4.96974			-0.009402					26.4	5.1593			-0.011844
26.4167	4.97101			-0.008123					26.4167	5.16134			-0.009792
26.4333	4.97129			-0.007833					26.4333	5.16362			-0.007442
26.45	4.9723			-0.006813					26.45	5.16524			-0.005694
26.4667	4.97325			-0.005853					26.4667	5.16597			-0.004835
26.4833	4.97384			-0.005253					26.4833	5.16682			-0.003856
26.5	4.9736			-0.005484					26.5	5.1672			-0.003347
26.5167	4.97325			-0.005824					26.5167	5.16692			-0.003239
26.5333	4.97312			-0.005944					26.5333	5.166			-0.00358
26.55	4.97387			-0.005184					26.55	5.16516			-0.003841
26.5667	4.97411			-0.004935					26.5667	5.16456			-0.003862
26.5833	4.97495			-0.004085					26.5833	5.16516			-0.002683
26.6	4.97601			-0.003015					26.6	5.16527			-0.00235
26.6167	4.97671			-0.002306					26.6167	5.16688			-0.000708
26.6333	4.97677			-0.002236					26.6333	5.16836			0.000805
26.65	4.97758			-0.001416					26.65	5.169			0.001477
26.6667	4.97819			-0.000797					26.6667	5.16866			0.001169
26.6833	4.97856			-0.000381					26.6833	5.16876			0.001067
26.7	4.97849			-5.9e-05					26.7	5.16863			0.000647
26.7167	4.9776			-0.000556					26.7167	5.16791			-0.000362
26.7333	4.97642			-0.001344					26.7333	5.16776			-0.000802
26.75	4.97639			-0.000982					26.75	5.16842			-0.000432
26.7667	4.97643			-0.000678					26.7667	5.16884			-0.00012
26.7833	4.97605			-0.001431					26.7833	5.16903			6e-06
26.8	4.97714			-0.000715					26.8	5.16931			0.000221
26.8167	4.97829			6.2e-05					26.8167	5.16991			0.000757
26.8333	4.97812			-0.000481					26.8333	5.16864			-0.000578
26.85	4.97832			-0.000485					26.85	5.16897			-0.000482
26.8667	4.97917			0.000691					26.8667	5.16911			-0.000599
26.8833	4.9788			0.000646					26.8833	5.16956			-0.000407
26.9	4.97743			-0.000398					26.9	5.17016			-6.4e-05
26.9167	4.97738			-0.000122					26.9167	5.17116			0.000678
26.9333	4.97708			-0.000297					26.9333	5.17145			0.000977
26.95	4.97644			-0.001244					26.95	5.17111			0.000658
26.9667	4.9763			-0.001691					26.9667	5.17044			8e-06
26.9833	4.97766			-0.000638					26.9833	5.16986			-0.000551
27	4.97789			-0.000715					27	5.16996			-0.00043
27.0167	4.97742			-0.001368					27.0167	5.16987			-0.000499
27.0333	4.97764			-0.001139					27.0333	5.16998			-0.000369
27.05	4.97804			-0.00073					27.05	5.16983			-0.000498
27.0667	4.97763			-0.00113					27.0667	5.17005			-0.000257
27.0833	4.97717			-0.001581					27.0833	5.17004			-0.000246
27.1	4.9781			-0.000642					27.1	5.16984			-0.000425
27.1167	4.97792			-0.000812					27.1167	5.17034			9.6e-05
27.1333	4.97825			-0.000473					27.1333	5.17143			0.001207
27.15	4.97846			-0.000254					27.15	5.17077			0.000568
27.1667	4.979			0.000295					27.1667	5.17097			0.00079
27.1833	4.97938			0.000578					27.1833	5.17145			0.001291
27.2	4.98002			0.001031					27.2	5.17118			0.001042
27.2167	4.98026			0.001084					27.2167	5.17091			0.000793
27.2333	4.98033			0.000966					27.2333	5.17111			0.001015
27.25	4.98009			0.000539					27.25	5.17076			0.000658
27.2667	4.97981			0.000313					27.2667	5.1695			-0.000686
27.2833	4.97991			0.000619					27.2833	5.16909			-0.001179
27.3	4.97968			0.000594					27.3	5.16883			-0.001523
27.3167	4.97955			0.00067					27.3167	5.16945			-0.000987
27.3333	4.97908			0.000405					27.3333	5.1692			-0.001314
27.35	4.97838			-0.000224					27.35	5.17075			0.000171
27.3667	4.9776			-0.000995					27.3667	5.17167			0.001027
27.3833	4.97644			-0.002146					27.3833	5.17208			0.001372
27.4	4.97625			-0.002327					27.4	5.17165			0.000878
27.4167	4.97692			-0.001648					27.4167	5.17201			0.001289
27.4333	4.97741			-0.001149					27.4333	5.17097			0.000462
27.45	4.97831			-0.00024					27.45	5.17034			4.5e-05
27.4667	4.97892			0.000379					27.4667	5.16971			-0.000372
27.4833	4.97986			0.001327					27.4833	5.16901			-0.000858
27.5	4.97975			0.001226					27.5	5.16874			-0.001009
27.5167	4.97944			0.000925					27.5167	5.1695			-0.000227
27.5333	4.97853			2.4e-05					27.5333	5.17034			0.000635
27.55	4.97855			5.3e-05					27.55	5.1706			0.000917
27.5667	4.97762			-0.000868					27.5667	5.17055			0.000889
27.5833	4.97797			-0.000509					27.5833	5.17063			0.000991
27.6	4.97777			-0.0007					27.6	5.1704			0.000783
27.6167	4.97814			-0.000321					27.6167	5.16921			-0.000384
27.6333	4.97845			-3e-06					27.6333	5.16872			-0.000852
27.65	4.97875			0.000306					27.65	5.16966			0.00011
27.6667	4.97915			0.000715					27.6667	5.16956			3.2e-05
27.6833	4.98012			0.001694					27.6833	5.16907			-0.000435
27.7	4.97975			0.001333					27.7	5.16985			0.000367
27.7167	4.9798			0.001391					27.7167	5.17077			0.00131
27.7333	4.98014			0.00174					27.7333	5.17112			0.001682
27.75	4.97921			0.000819					27.75	5.17102			0.001605
27.7667	4.97799			-0.000393					27.7667	5.17132			0.001927
27.7833	4.97769			-0.000684					27.7833	5.1704			0.00103
27.8	4.97743			-0.000935					27.8	5.16933			-1.7e-05
27.8167	4.97655			-0.001806					27.8167	5.16832			-0.001005
27.8333	4.97715			-0.001198					27.8333	5.16813			-0.001172
27.85	4.97817			-0.000169					27.85	5.16816			-0.001119
27.8667	4.97854			0.000209					27.8667	5.16932			6.4e-05
27.8833	4.97815			-0.000172					27.8833	5.17009			0.000856
27.9	4.97866			0.000347					27.9	5.16961			0.000399
27.9167	4.97824			-6.5e-05					27.9167	5.16948			0.000292
27.9333	4.97775			-0.000546					27.9333	5.16917			5e-06
27.95	4.97727			-0.001018					27.95	5.16842			-0.000722
27.9667	4.97793			-0.000349					27.9667	5.16832			-0.000799
27.9833	4.97725			-0.00102					27.9833	5.16826			-0.000836
28	4.97634			-0.001922					28	5.16899			-8.3e-05
28.0167	4.97658			-0.001673					28.0167	5.16897			-8e-05
28.0333	4.97724			-0.001005					28.0333	5.16803			-0.000997
28.05	4.97692			-0.001316					28.05	5.16749			-0.001514
28.0667	4.97627			-0.001958					28.0667	5.16422			-0.004761
28.0833	4.97401			-0.004209					28.0833	5.1572			-0.011758
28.1	4.96698			-0.011231					28.1	5.14844			-0.020494
28.1167	4.959			-0.019203					28.1167	5.13852			-0.030391
28.1333	4.95139			-0.026804					28.1333	5.12928			-0.039608
28.15	4.94576			-0.032426					28.15	5.12471			-0.044155
28.1667	4.94295			-0.035227					28.1667	5.12422			-0.044622
28.1833	4.94452			-0.033649					28.1833	5.12692			-0.041899
28.2	4.94821			-0.02995					28.2	5.13295			-0.035845
28.2167	4.95176			-0.026392					28.2167	5.13857			-0.030202
28.2333	4.95572			-0.022424					28.2333	5.14325			-0.025499
28.25	4.96029			-0.017845					28.25	5.14683			-0.021896
28.2667	4.9634			-0.014727					28.2667	5.15049			-0.018212
28.2833	4.96522			-0.012899					28.2833	5.15311			-0.015569
28.3	4.96656			-0.01155					28.3	5.15429			-0.014366
28.3167	4.96727			-0.010832					28.3167	5.15574			-0.012889
28.3333	4.96652			-0.011574					28.3333	5.15745			-0.011139
28.35	4.96622			-0.011865					28.35	5.15738			-0.011169
28.3667	4.96686			-0.011217					28.3667	5.15667			-0.011839
28.3833	4.96783			-0.010239					28.3833	5.1583			-0.010169
28.4	4.96909			-0.00897					28.4	5.15941			-0.009013
28.4167	4.96913			-0.008922					28.4167	5.16075			-0.007615
28.4333	4.97016			-0.007884					28.4333	5.16228			-0.006027
28.45	4.97113			-0.006906					28.45	5.1631			-0.005149
28.4667	4.97228			-0.005747					28.4667	5.16248			-0.005711
28.4833	4.973			-0.005019					28.4833	5.16261			-0.005476
28.5	4.97425			-0.00348					28.5	5.16196			-0.005952
28.5167	4.97545			-0.001887					28.5167	5.1618			-0.005938
28.5333	4.97601			-0.000934					28.5333	5.16299			-0.004575
28.55	4.97572			-0.000831					28.55	5.16365			-0.003741
28.5667	4.97501			-0.001147					28.5667	5.16334			-0.003891
28.5833	4.9749			-0.000958					28.5833	5.16451			-0.002576
28.6	4.97422			-0.001362					28.6	5.16585			-0.001091
28.6167	4.97397			-0.001335					28.6167	5.1656			-0.001197
28.6333	4.97396			-0.001069					28.6333	5.16613			-0.000522
28.65	4.97438			-0.000373					28.65	5.16719			0.000569
28.6667	4.97542			0.000134					28.6667	5.16652			-0.000158
28.6833	4.9759			-3.1e-05					28.6833	5.16585			-0.000886
28.7	4.97639			-0.000186					28.7	5.16649			-0.000304
28.7167	4.97755			0.000329					28.7167	5.16693			7.8e-05
28.7333	4.97731			-0.000556					28.7333	5.16706			0.000224
28.75	4.97622			-0.001668					28.75	5.16761			0.000831
28.7667	4.97613			-0.00175					28.7667	5.16729			0.000569
28.7833	4.97636			-0.001512					28.7833	5.16662			-4.3e-05
28.8	4.97605			-0.001814					28.8	5.1662			-0.000405
28.8167	4.97663			-0.001225					28.8167	5.16591			-0.000575
28.8333	4.978			0.000153					28.8333	5.16499			-0.00135
28.85	4.97848			0.000641					28.85	5.16505			-0.001145
28.8667	4.97845			0.000619					28.8667	5.16522			-0.000831
28.8833	4.97919			0.001367					28.8833	5.16565			-0.000256
28.9	4.98009			0.002275					28.9	5.16565			-0.000362
28.9167	4.97936			0.001553					28.9167	5.16593			-0.000256
28.9333	4.9785			0.000702					28.9333	5.16653			0.00017
28.95	4.9779			0.00011					28.95	5.16674			0.000207
28.9667	4.97709			-0.000692					28.9667	5.16644			-0.000267
28.9833	4.9767			-0.001074					28.9833	5.16622			-0.000636
29	4.97658			-0.001186					29	5.16607			-0.000931
29.0167	4.97721			-0.000548					29.0167	5.16556			-0.001586
29.0333	4.97765			-0.0001					29.0333	5.16609			-0.0012
29.05	4.97778			3.8e-05					29.05	5.16646			-0.000975
29.0667	4.97687			-0.000863					29.0667	5.1676			0.000144
29.0833	4.97777			4.5e-05					29.0833	5.16838			0.00091
29.1	4.97828			0.000563					29.1	5.16906			0.001577
29.1167	4.97838			0.000671					29.1167	5.16931			0.001814
29.1333	4.97857			0.000869					29.1333	5.16905			0.001541
29.15	4.97902			0.001327					29.15	5.16868			0.001193
29.1667	4.97874			0.001055					29.1667	5.16892			0.001455
29.1833	4.97907			0.001394					29.1833	5.16828			0.000837
29.2	4.97922			0.001552					29.2	5.16737			-5e-05
29.2167	4.97886			0.0012					29.2167	5.16711			-0.000288
29.2333	4.97858			0.000928					29.2333	5.16603			-0.001346
29.25	4.97863			0.000986					29.25	5.16623			-0.001125
29.2667	4.97754			-9.6e-05					29.2667	5.16646			-0.000873
29.2833	4.97688			-0.000748					29.2833	5.16623			-0.001081
29.3	4.97665			-0.000969					29.3	5.16644			-0.000794
29.3167	4.97691			-0.000701					29.3167	5.16724			0.000352
29.3333	4.97671			-0.000893					29.3333	5.1664			-0.000142
29.35	4.97702			-0.000575					29.35	5.16577			-0.000426
29.3667	4.97715			-0.000437					29.3667	5.1658			-5e-05
29.3833	4.97673			-0.000849					29.3833	5.16488			-0.000724
29.4	4.97626			-0.00131					29.4	5.16368			-0.001982
29.4167	4.9755			-0.002062					29.4167	5.16367			-0.00205
29.4333	4.97568			-0.001874					29.4333	5.16402			-0.001758
29.45	4.9762			-0.001346					29.45	5.16467			-0.001166
29.4667	4.9765			-0.001038					29.4667	5.16555			-0.000397
29.4833	4.97717			-0.000359					29.4833	5.16636			0.000189
29.5	4.97763			0.000109					29.5	5.16645			5.4e-05
29.5167	4.97805			0.000537					29.5167	5.16648			-0.00014
29.5333	4.97865			0.001145					29.5333	5.16573			-0.001114
29.55	4.97914			0.001643					29.55	5.16573			-0.00124
29.5667	4.97892			0.001432					29.5667	5.16583			-0.001119
29.5833	4.97924			0.00176					29.5833	5.16654			-0.000389
29.6	4.97887			0.001398					29.6	5.16614			-0.000768
29.6167	4.97809			0.000626					29.6167	5.16615			-0.000737
29.6333	4.97777			0.000315					29.6333	5.16599			-0.000877
29.65	4.97803			0.000583					29.65	5.1656			-0.001247
29.6667	4.97842			0.000981					29.6667	5.16515			-0.001676
29.6833	4.97795			0.000519					29.6833	5.16633			-0.000476
29.7	4.97753			0.000108					29.7	5.16631			-0.000476
29.7167	4.97795			0.000536					29.7167	5.16606			-0.000706
29.7333	4.97824			0.000834					29.7333	5.16603			-0.000716
29.75	4.97718			-0.000217					29.75	5.166			-0.000726
29.7667	4.97702			-0.000369					29.7667	5.16647			-0.000236
29.7833	4.9769			-0.000481					29.7833	5.16769			0.001004
29.8	4.97636			-0.001012					29.8	5.16745			0.000784
29.8167	4.97507			-0.002294					29.8167	5.16729			0.000643
29.8333	4.97551			-0.001846					29.8333	5.16678			0.000153
29.85	4.97616			-0.001187					29.85	5.16647			-0.000138
29.8667	4.97726			-7.9e-05					29.8667	5.16521			-0.001378
29.8833	4.97805			0.000719					29.8833	5.1652			-0.001369
29.9	4.97881			0.001488					29.9	5.16507			-0.00148
29.9167	4.97868			0.001366					29.9167	5.16548			-0.001051
29.9333	4.97757			0.000265					29.9333	5.16466			-0.001852
29.95	4.97676			-0.000537					29.95	5.16477			-0.001723
29.9667	4.97689			-0.000398					29.9667	5.16612			-0.000354
29.9833	4.97732			4e-05					29.9833	5.16684			0.000384
30	4.977			-0.000272					30	5.16639			-4.7e-05
30.0167	4.97739			0.000127					30.0167	5.16685			0.000432
30.0333	4.97716			-9.5e-05					30.0333	5.16775			0.00135
30.05	4.97646			-0.000786					30.05	5.16662			0.000239
30.0667	4.9741			-0.003138					30.0667	5.16347			-0.002893
30.0833	4.97093			-0.006299					30.0833	5.15763			-0.008715
30.1	4.96586			-0.011361					30.1	5.14851			-0.017817
30.1167	4.95827			-0.018942					30.1167	5.13723			-0.029078
30.1333	4.95171			-0.025494					30.1333	5.12782			-0.03847
30.15	4.94701			-0.030185					30.15	5.12258			-0.043692
30.1667	4.94514			-0.032046					30.1667	5.12172			-0.044535
30.1833	4.9452			-0.031978					30.1833	5.12526			-0.040977
30.2	4.94933			-0.027839					30.2	5.13213			-0.034089
30.2167	4.95353			-0.023631					30.2167	5.1388			-0.027401
30.2333	4.9574			-0.019752					30.2333	5.1442			-0.021984
30.25	4.9611			-0.016044					30.25	5.14902			-0.017146
30.2667	4.96504			-0.012095					30.2667	5.15253			-0.013618
30.2833	4.96643			-0.010696					30.2833	5.15455			-0.011581
30.3	4.96666			-0.010458					30.3	5.15591			-0.010208
30.3167	4.96731			-0.009799					30.3167	5.15649			-0.009615
30.3333	4.96691			-0.01019					30.3333	5.15726			-0.008832
30.35	4.96682			-0.010272					30.35	5.15755			-0.008528
30.3667	4.96753			-0.009553					30.3667	5.15829			-0.007773
30.3833	4.96798			-0.009095					30.3833	5.15939			-0.006643
30.4	4.96851			-0.008556					30.4	5.16023			-0.005774
30.4167	4.96918			-0.007877					30.4167	5.16061			-0.005365
30.4333	4.96963			-0.007419					30.4333	5.16046			-0.005486
30.45	4.96962			-0.00742					30.45	5.16065			-0.005267
30.4667	4.9709			-0.006102					30.4667	5.16044			-0.005447
30.4833	4.97206			-0.004877					30.4833	5.16168			-0.004178
30.5	4.97326			-0.003612					30.5	5.16256			-0.003269
30.5167	4.97459			-0.002217					30.5167	5.16304			-0.00276
30.5333	4.97575			-0.000992					30.5333	5.16306			-0.00271
30.55	4.97517			-0.001191					30.55	5.16336			-0.002381
30.5667	4.97489			-0.000869					30.5667	5.16277			-0.002942
30.5833	4.97475			-0.000406					30.5833	5.16206			-0.003623
30.6	4.97402			-0.000534					30.6	5.16224			-0.003414
30.6167	4.97342			-0.000532					30.6167	5.163			-0.002624
30.6333	4.97428			0.000188					30.6333	5.16231			-0.003285
30.65	4.97395			-0.000658					30.65	5.1623			-0.003266
30.6667	4.97382			-0.001304					30.6667	5.1627			-0.002837
30.6833	4.97446			-0.00118					30.6833	5.1634			-0.002108
30.7	4.97586			-0.000296					30.7	5.16361			-0.001896
30.7167	4.97602			-0.000357					30.7167	5.16428			-0.001256
30.7333	4.97677			0.000277					30.7333	5.16417			-0.001395
30.75	4.97769			0.001081					30.75	5.16449			-0.001105
30.7667	4.97729			0.000564					30.7667	5.16478			-0.000844
30.7833	4.97616			-0.000682					30.7833	5.16523			-0.000399
30.8	4.97564			-0.001007					30.8	5.16557			-4.3e-05
30.8167	4.97514			-0.00124					30.8167	5.16688			0.001283
30.8333	4.97434			-0.001774					30.8333	5.167			0.001419
30.85	4.97377			-0.002077					30.85	5.16693			0.001366
30.8667	4.97492			-0.00066					30.8667	5.16593			0.000382
30.8833	4.97513			-0.000641					30.8833	5.16612			0.000588
30.9	4.97623			0.00021					30.9	5.16503			-0.000486
30.9167	4.97676			0.000491					30.9167	5.16521			-0.00029
30.9333	4.97795			0.001432					30.9333	5.16447			-0.001014
30.95	4.97785			0.001083					30.95	5.16444			-0.001028
30.9667	4.97814			0.001372					30.9667	5.16376			-0.001692
30.9833	4.97712			0.000361					30.9833	5.16464			-0.000796
31	4.97666			-9e-05					31	5.16523			-0.000189
31.0167	4.97597			-0.000771					31.0167	5.16673			0.001327
31.0333	4.9759			-0.000823					31.0333	5.16673			0.001343
31.05	4.97504			-0.0014					31.05	5.16699			0.001619
31.0667	4.97504			-0.001117					31.0667	5.16702			0.001665
31.0833	4.97492			-0.000954					31.0833	5.16579			0.000451
31.1	4.97445			-0.00114					31.1	5.16482			-0.000503
31.1167	4.97316			-0.002207					31.1167	5.16473			-0.000577
31.1333	4.97422			-0.001413					31.1333	5.16454			-0.000751
31.15	4.9754			-0.000498					31.15	5.16444			-0.000835
31.1667	4.97566			-0.000504					31.1667	5.16453			-0.000729
31.1833	4.97633			-9.9e-05					31.1833	5.16488			-0.000362
31.2	4.97748			0.000836					31.2	5.16477			-0.000456
31.2167	4.97658			-5.5e-05					31.2167	5.16567			0.00046
31.2333	4.97553			-0.001096					31.2333	5.16514			-5.4e-05
31.25	4.97565			-0.000967					31.25	5.16514			-3.8e-05
31.2667	4.97615			-0.000458					31.2667	5.16409			-0.001072
31.2833	4.97718			0.000522					31.2833	5.16383			-0.001315
31.3	4.97774			0.000865					31.3	5.16359			-0.001539
31.3167	4.97797			0.000879					31.3167	5.16343			-0.001683
31.3333	4.97816			0.000852					31.3333	5.16317			-0.001927
31.35	4.9785			0.000975					31.35	5.16346			-0.00162
31.3667	4.9775			-0.000205					31.3667	5.16476			-0.000304
31.3833	4.97698			-0.000833					31.3833	5.16469			-0.000358
31.4	4.97721			-0.00071					31.4	5.16567			0.000639
31.4167	4.97764			-0.000388					31.4167	5.16574			0.000725
31.4333	4.97801			-0.000125					31.4333	5.16584			0.000841
31.45	4.97853			0.000474					31.45	5.16512			0.000138
31.4667	4.97923			0.001525					31.4667	5.16515			0.000184
31.4833	4.97816			0.000806					31.4833	5.16456			-0.000389
31.5	4.9768			-0.000203					31.5	5.16458			-0.000353
31.5167	4.97619			-0.000463					31.5167	5.16506			0.000144
31.5333	4.97506			-0.001176					31.5333	5.16533			0.000431
31.55	4.9743			-0.001448					31.55	5.16525			0.000367
31.5667	4.97485			-0.00041					31.5667	5.16487			4e-06
31.5833	4.975			0.000228					31.5833	5.165			0.000151
31.6	4.97414			-0.000144					31.6	5.16455			-0.000282
31.6167	4.97316			-0.001168					31.6167	5.16339			-0.001425
31.6333	4.97365			-0.001149					31.6333	5.16303			-0.001769
31.65	4.97411			-0.001159					31.65	5.16317			-0.001612
31.6667	4.97574			1e-06					31.6667	5.16393			-0.000835
31.6833	4.97601			-0.000199					31.6833	5.16409			-0.000658
31.7	4.97715			0.000772					31.7	5.1652			0.00047
31.7167	4.97676			0.000391					31.7167	5.16525			0.000537
31.7333	4.97624			-0.00012					31.7333	5.16539			0.000694
31.75	4.97451			-0.001841					31.75	5.16536			0.000681
31.7667	4.97493			-0.001412					31.7667	5.16503			0.000368
31.7833	4.97522			-0.001113					31.7833	5.16467			2.6e-05
31.8	4.97583			-0.000494					31.8	5.16473			0.000103
31.8167	4.97589			-0.000426					31.8167	5.16485			0.000241
31.8333	4.97627			-3.7e-05					31.8333	5.16425			-0.000342
31.85	4.97573			-0.000568					31.85	5.16387			-0.000704
31.8667	4.97619			-9.9e-05					31.8667	5.1637			-0.000857
31.8833	4.97564			-0.00064					31.8833	5.16484			0.000301
31.9	4.976			-0.000271					31.9	5.16511			0.000589
31.9167	4.97618			-8.2e-05					31.9167	5.16552			0.001017
31.9333	4.97625			-4e-06					31.9333	5.16587			0.001385
31.95	4.97581			-0.000435					31.95	5.16584			0.001373
31.9667	4.97598			-0.000256					31.9667	5.16513			0.000681
31.9833	4.97535			-0.000877					31.9833	5.16473			0.000299
32	4.97605			-0.000168					32	5.16427			-0.000143
32.0167	4.97617			-3.9e-05					32.0167	5.16442			2.5e-05
32.0333	4.97575			-0.000451					32.0333	5.16496			0.000584
32.05	4.9761			-9.2e-05					32.05	5.16429			-6.8e-05
32.0667	4.97569			-0.000493					32.0667	5.16089			-0.003449
32.0833	4.97247			-0.003704					32.0833	5.15557			-0.008751
32.1	4.9675			-0.008665					32.1	5.14801			-0.016292
32.1167	4.96216			-0.013997					32.1167	5.13847			-0.025813
32.1333	4.95574			-0.020408					32.1333	5.13058			-0.033685
32.15	4.95057			-0.025569					32.15	5.12698			-0.037266
32.1667	4.94819			-0.02794					32.1667	5.1269			-0.037327
32.1833	4.94902			-0.027101					32.1833	5.12919			-0.035018
32.2	4.95088			-0.025232					32.2	5.13405			-0.030139
32.2167	4.95481			-0.021294					32.2167	5.13882			-0.02535
32.2333	4.95906			-0.017035					32.2333	5.14306			-0.021091
32.25	4.96223			-0.013856					32.25	5.14617			-0.017962
32.2667	4.96544			-0.010637					32.2667	5.15048			-0.013593
32.2833	4.96812			-0.007949					32.2833	5.1535			-0.01051
32.3	4.96878			-0.00728					32.3	5.15523			-0.008718
32.3167	4.96915			-0.006901					32.3167	5.15681			-0.007076
32.3333	4.96881			-0.007232					32.3333	5.15785			-0.005974
32.35	4.96791			-0.008122					32.35	5.15781			-0.006013
32.3667	4.96717			-0.008848					32.3667	5.15806			-0.005763
32.3833	4.96781			-0.008194					32.3833	5.15786			-0.005963
32.4	4.96899			-0.006999					32.4	5.15673			-0.007093
32.4167	4.97062			-0.005355					32.4167	5.15613			-0.007691
32.4333	4.97118			-0.00473					32.4333	5.15628			-0.007517
32.45	4.97185			-0.003874					32.45	5.1572			-0.006572
32.4667	4.97215			-0.003388					32.4667	5.15847			-0.005277
32.4833	4.9716			-0.003752					32.4833	5.15939			-0.004332
32.5	4.9719			-0.003266					32.5	5.16066			-0.003037
32.5167	4.97181			-0.003171					32.5167	5.16096			-0.002713
32.5333	4.97245			-0.002345					32.5333	5.16042			-0.003228
32.55	4.9728			-0.001809					32.55	5.16064			-0.002983
32.5667	4.9734			-0.001023					32.5667	5.16171			-0.001888
32.5833	4.97327			-0.000967					32.5833	5.16184			-0.001728
32.6	4.97395			-0.000342					32.6	5.16162			-0.001898
32.6167	4.97451			-0.000133					32.6167	5.16192			-0.001549
32.6333	4.9751			0.000107					32.6333	5.16163			-0.001789
32.65	4.97492			-0.000424					32.65	5.16192			-0.001449
32.6667	4.97498			-0.000715					32.6667	5.16166			-0.001674
32.6833	4.97531			-0.00033					32.6833	5.16163			-0.001704
32.7	4.97432			-0.000895					32.7	5.16167			-0.001664
32.7167	4.9731			-0.00169					32.7167	5.16259			-0.000744
32.7333	4.97339			-0.000975					32.7333	5.16243			-0.000904
32.75	4.9732			-0.00074					32.75	5.16325			-9.1e-05
32.7667	4.97304			-0.000972					32.7667	5.16487			0.001511
32.7833	4.97413			-0.00029					32.7833	5.16549			0.002113
32.8	4.97528			0.000453					32.8	5.16532			0.001926
32.8167	4.97507			-0.000164					32.8167	5.16406			0.000648
32.8333	4.97598			0.000338					32.8333	5.16328			-0.000132
32.85	4.97644			0.000539					32.85	5.16215			-0.00124
32.8667	4.97725			0.001161					32.8667	5.16172			-0.001648
32.8833	4.97758			0.001304					32.8833	5.16095			-0.002396
32.9	4.97796			0.001497					32.9	5.16209			-0.001234
32.9167	4.9775			0.00085					32.9167	5.16177			-0.001532
32.9333	4.97786			0.001315					32.9333	5.16171			-0.001569
32.95	4.97686			0.00052					32.95	5.16166			-0.001597
32.9667	4.97673			0.000595					32.9667	5.16204			-0.001195
32.9833	4.97683			0.000899					32.9833	5.16219			-0.001022
33	4.97604			0.000314					33	5.16297			-0.00022
33.0167	4.97514			-0.000542					33.0167	5.16341			0.000243
33.0333	4.97482			-0.000853					33.0333	5.16394			0.000796
33.05	4.97471			-0.000955					33.05	5.16395			0.000829
33.0667	4.97455			-0.001106					33.0667	5.16376			0.000661
33.0833	4.97455			-0.001097					33.0833	5.16348			0.000404
33.1	4.97512			-0.000518					33.1	5.16209			-0.000963
33.1167	4.97551			-0.000119					33.1167	5.16169			-0.00134
33.1333	4.97535			-0.000271					33.1333	5.16225			-0.000756
33.15	4.97549			-0.000122					33.15	5.16305			6.7e-05
33.1667	4.97529			-0.000313					33.1667	5.1631			0.00014
33.1833	4.97507			-0.000524					33.1833	5.16394			0.001004
33.2	4.97465			-0.000935					33.2	5.164			0.001087
33.2167	4.97337			-0.002207					33.2167	5.16342			0.000531
33.2333	4.97365			-0.001918					33.2333	5.16266			-0.000206
33.25	4.97544			-0.000119					33.25	5.16265			-0.000192
33.2667	4.97625			0.0007					33.2667	5.16342			0.000602
33.2833	4.97584			0.000299					33.2833	5.16376			0.000966
33.3	4.97655			0.001018					33.3	5.16351			0.000739
33.3167	4.97652			0.000996					33.3167	5.16339			0.000643
33.3333	4.97586			0.000345					33.3333	5.16314			0.000418
33.35	4.97499			-0.000516					33.35	5.16261			-8.8e-05
[truncated: 521 more rows]

## Sheet: Fig2d and S5
Figure 2d and S5
	3-O-gal				4-O-gal				6-O-gal				BGBT_Control				Core 8				4-O-glc
Time	3-O-gal_Control	3-O-gal_Run1	3-O-gal_Run2	3-O-gal_Run3	4-O-gal_Control	4-O-gal_Run1	4-O-gal_Run2	4-O-gal_Run3	6-O-gal_Control	6-O-gal_Run1	6-O-gal_Run2	6-O-gal_Run3	BGBT_Control	BGBT_Run1	BGBT_Run2	BGBT_Run3	Core 8_Control	Core 8_Run1	Core 8_Run2	Core 8_Run3	4-O-glc_Control	4-O-glc_Run1	4-O-glc_Run2	4-O-glc_Run3
0.00416667	1750	-872	-4484	-7307	36825	1735	-4750	-4750	6198	29449	11954	-10307	-288	4630	-3562	7027	-4422	13224	4907	172	-8645	3743	-4332	3172
0.00833333	2619	-54	-3687	-6537	37533	2451	-4120	-4120	6926	30580	12746	-9763	416	5163	-3074	7873	-3549	13580	6246	750	-8005	4336	-3036	4034
0.0125	3676	974	-2713	-5583	38385	3323	-3400	-3400	7741	31839	13713	-9159	1264	5792	-2467	8842	-2528	14044	7812	1388	-7259	5052	-1456	5019
0.0166667	4755	2066	-1713	-4578	39258	4218	-2712	-2712	8501	33012	14709	-8599	2124	6424	-1830	9768	-1526	14548	9361	1978	-6537	5778	159	5961
0.0208333	5701	3062	-830	-3664	40040	5012	-2148	-2148	9105	33951	15595	-8151	2868	6978	-1254	10525	-683	15016	10686	2446	-5946	6408	1572	6736
0.025	6424	3851	-148	-2941	40653	5631	-1743	-1743	9525	34610	16286	-7832	3420	7410	-800	11061	-65	15395	11681	2777	-5527	6879	2634	7298
0.0291667	6913	4397	318	-2441	41076	6061	-1485	-1485	9789	35024	16760	-7629	3772	7713	-486	11395	337	15669	12341	2991	-5269	7185	3330	7663
0.0333333	7210	4733	609	-2138	41326	6324	-1338	-1338	9948	35268	17045	-7509	3962	7906	-292	11579	580	15849	12734	3122	-5130	7359	3737	7879
0.0375	7377	4920	772	-1976	41452	6467	-1261	-1261	10039	35415	17193	-7438	4053	8017	-184	11673	720	15958	12946	3195	-5070	7453	3960	7995
0.0416667	7465	5011	854	-1900	41505	6532	-1221	-1221	10083	35515	17260	-7389	4098	8071	-130	11717	802	16020	13057	3229	-5054	7509	4081	8053
0.0458333	7507	5047	885	-1869	41531	6558	-1199	-1199	10096	35587	17290	-7356	4129	8091	-107	11742	846	16047	13115	3242	-5054	7552	4153	8078
0.05	7516	5057	889	-1852	41556	6568	-1184	-1184	10088	35634	17310	-7341	4160	8099	-103	11754	868	16053	13147	3246	-5053	7586	4200	8090
0.0541667	7505	5062	884	-1840	41587	6578	-1177	-1177	10072	35659	17328	-7349	4190	8105	-107	11754	876	16049	13161	3252	-5038	7610	4234	8099
0.0583333	7485	5071	882	-1833	41618	6589	-1174	-1174	10058	35667	17345	-7370	4213	8112	-109	11746	880	16046	13167	3258	-5013	7623	4256	8108
0.0625	7468	5081	889	-1836	41638	6596	-1175	-1175	10049	35665	17356	-7390	4227	8118	-102	11736	888	16047	13168	3263	-4987	7627	4273	8114
0.0666667	7460	5088	906	-1848	41642	6592	-1180	-1180	10049	35658	17360	-7398	4236	8122	-84	11733	901	16050	13171	3265	-4969	7628	4287	8111
0.0708333	7466	5095	929	-1862	41636	6580	-1185	-1185	10055	35655	17360	-7390	4245	8125	-59	11740	912	16050	13179	3267	-4959	7630	4297	8101
0.075	7482	5104	949	-1871	41624	6568	-1187	-1187	10070	35659	17363	-7370	4255	8127	-32	11751	914	16050	13193	3266	-4957	7633	4297	8093
0.0791667	7496	5117	960	-1878	41614	6565	-1181	-1181	10092	35672	17370	-7351	4262	8131	-9	11760	908	16054	13209	3266	-4958	7636	4291	8097
0.0833333	7507	5131	957	-1880	41608	6574	-1168	-1168	10115	35693	17377	-7342	4263	8139	6	11764	902	16063	13225	3272	-4957	7640	4289	8113
0.0875	7520	5147	946	-1876	41613	6587	-1154	-1154	10129	35720	17378	-7344	4256	8153	12	11772	904	16077	13240	3286	-4948	7646	4299	8136
0.0916667	7544	5170	937	-1862	41632	6601	-1143	-1143	10130	35751	17373	-7347	4247	8169	10	11783	917	16092	13255	3309	-4930	7654	4324	8157
0.0958333	7577	5197	940	-1838	41660	6614	-1131	-1131	10121	35782	17371	-7341	4242	8184	0	11798	936	16104	13276	3332	-4906	7665	4356	8172
0.1	7609	5222	955	-1806	41684	6626	-1115	-1115	10108	35807	17377	-7324	4247	8194	-9	11811	956	16114	13308	3354	-4885	7679	4388	8182
0.104167	7629	5237	974	-1770	41694	6638	-1097	-1097	10100	35815	17396	-7297	4261	8204	-10	11818	971	16124	13346	3373	-4872	7697	4422	8194
0.108333	7631	5247	993	-1734	41682	6648	-1081	-1081	10102	35809	17422	-7266	4276	8217	0	11825	984	16135	13383	3392	-4865	7716	4461	8211
0.1125	7625	5259	1011	-1705	41654	6660	-1071	-1071	10117	35802	17447	-7235	4289	8229	23	11836	1000	16150	13413	3409	-4861	7733	4503	8235
0.116667	7623	5276	1035	-1686	41616	6677	-1067	-1067	10141	35808	17464	-7210	4302	8236	49	11850	1024	16171	13431	3419	-4858	7745	4539	8262
0.120833	7631	5293	1069	-1680	41580	6700	-1062	-1062	10171	35834	17472	-7192	4321	8241	72	11860	1055	16200	13437	3420	-4856	7757	4554	8286
0.125	7649	5303	1109	-1681	41557	6729	-1053	-1053	10197	35869	17479	-7182	4347	8249	87	11863	1090	16232	13440	3415	-4853	7776	4548	8301
0.129167	7673	5308	1144	-1677	41553	6760	-1040	-1040	10213	35904	17490	-7174	4375	8261	96	11859	1123	16260	13446	3413	-4840	7803	4534	8306
0.133333	7696	5314	1162	-1664	41566	6788	-1022	-1022	10216	35928	17502	-7167	4395	8272	101	11849	1149	16277	13455	3419	-4816	7834	4526	8306
0.1375	7713	5323	1165	-1643	41588	6814	-1003	-1003	10211	35940	17505	-7160	4399	8282	103	11835	1165	16279	13463	3432	-4786	7864	4529	8304
0.141667	7720	5333	1161	-1619	41613	6836	-989	-989	10200	35936	17496	-7154	4388	8291	101	11816	1167	16271	13464	3441	-4761	7888	4531	8299
0.145833	7716	5334	1155	-1598	41631	6855	-986	-986	10186	35915	17476	-7150	4373	8302	98	11793	1155	16263	13452	3441	-4751	7903	4516	8287
0.15	7706	5326	1150	-1581	41631	6865	-992	-992	10170	35876	17453	-7148	4364	8312	99	11771	1135	16257	13427	3429	-4757	7909	4482	8264
0.154167	7695	5311	1141	-1571	41613	6865	-999	-999	10154	35822	17431	-7150	4356	8316	101	11753	1114	16254	13389	3411	-4778	7904	4436	8230
0.158333	7686	5299	1128	-1567	41585	6857	-1001	-1001	10136	35760	17409	-7158	4345	8308	98	11739	1101	16253	13337	3391	-4807	7895	4389	8189
0.1625	7680	5290	1112	-1570	41558	6842	-998	-998	10113	35694	17388	-7174	4329	8290	90	11723	1095	16257	13280	3373	-4839	7887	4341	8154
0.166667	7669	5283	1098	-1583	41537	6819	-998	-998	10079	35628	17368	-7192	4312	8266	84	11705	1088	16265	13225	3353	-4862	7883	4285	8132
0.170833	7650	5272	1088	-1606	41520	6793	-1009	-1009	10039	35565	17345	-7209	4303	8245	85	11683	1074	16274	13180	3324	-4872	7882	4220	8119
0.175	7625	5260	1082	-1634	41508	6771	-1027	-1027	10003	35511	17318	-7222	4304	8230	91	11657	1051	16275	13143	3284	-4867	7877	4153	8105
0.179167	7607	5251	1076	-1660	41500	6766	-1042	-1042	9979	35468	17288	-7228	4313	8217	96	11630	1023	16266	13109	3243	-4856	7866	4095	8079
0.183333	7602	5250	1066	-1678	41496	6778	-1049	-1049	9968	35433	17260	-7228	4318	8198	98	11598	993	16254	13072	3214	-4849	7855	4049	8041
0.1875	7603	5256	1054	-1689	41495	6799	-1051	-1051	9963	35398	17235	-7227	4308	8170	100	11565	966	16247	13029	3203	-4854	7851	4015	8000
0.191667	7595	5265	1039	-1699	41495	6819	-1056	-1056	9955	35357	17215	-7228	4283	8134	104	11532	945	16248	12979	3202	-4869	7856	3984	7964
0.195833	7574	5271	1022	-1710	41493	6830	-1067	-1067	9937	35308	17196	-7235	4255	8098	108	11509	928	16254	12925	3197	-4886	7866	3948	7934
0.2	7547	5272	1001	-1727	41490	6827	-1082	-1082	9909	35253	17177	-7247	4233	8070	107	11499	912	16258	12866	3180	-4896	7877	3902	7905
0.204167	7526	5266	977	-1752	41484	6816	-1097	-1097	9878	35193	17156	-7263	4220	8052	99	11500	896	16256	12802	3150	-4901	7888	3851	7878
0.208333	7517	5253	955	-1783	41473	6800	-1111	-1111	9851	35135	17131	-7277	4205	8034	90	11504	875	16249	12729	3114	-4905	7901	3801	7854
0.2125	7517	5238	940	-1809	41457	6784	-1124	-1124	9831	35085	17101	-7282	4186	8008	89	11499	844	16239	12650	3080	-4910	7912	3756	7834
0.216667	7523	5223	935	-1816	41442	6769	-1132	-1132	9813	35046	17068	-7277	4162	7974	99	11478	800	16229	12572	3055	-4917	7916	3715	7816
0.220833	7530	5206	939	-1799	41432	6753	-1136	-1136	9795	35012	17038	-7273	4145	7944	113	11448	750	16225	12507	3043	-4921	7909	3676	7797
0.225	7535	5188	949	-1772	41427	6739	-1132	-1132	9775	34975	17013	-7278	4139	7929	120	11422	708	16230	12458	3043	-4924	7891	3638	7773
0.229167	7532	5168	957	-1753	41424	6728	-1123	-1123	9759	34930	16994	-7293	4144	7931	120	11405	689	16239	12423	3050	-4930	7869	3598	7741
0.233333	7517	5146	959	-1747	41417	6718	-1115	-1115	9752	34880	16980	-7309	4148	7940	119	11393	698	16245	12392	3054	-4941	7855	3552	7703
0.2375	7497	5123	952	-1749	41410	6706	-1120	-1120	9753	34830	16969	-7318	4147	7942	122	11378	720	16243	12360	3045	-4958	7857	3498	7664
0.241667	7484	5101	939	-1748	41408	6688	-1150	-1150	9758	34785	16959	-7323	4135	7938	125	11351	737	16231	12322	3018	-4974	7880	3434	7631
0.245833	7483	5081	924	-1741	41411	6666	-1210	-1210	9760	34742	16952	-7330	4121	7938	123	11311	736	16206	12275	2979	-4985	7915	3366	7604
0.25	7487	5064	913	-1732	41417	6644	-1282	-1282	9752	34698	16944	-7341	4108	7951	118	11263	722	16171	12223	2938	-4989	7948	3300	7579
0.254167	7486	5053	909	-1728	41421	6623	-1333	-1333	9730	34655	16927	-7350	4103	7973	114	11221	705	16136	12172	2907	-4991	7971	3245	7548
0.258333	7479	5051	910	-1732	41416	6595	-1342	-1342	9695	34622	16900	-7352	4099	7991	117	11192	692	16119	12127	2888	-4993	7977	3203	7517
0.2625	7467	5052	914	-1746	41401	6558	-1321	-1321	9655	34603	16867	-7347	4098	7993	125	11174	677	16126	12091	2877	-4998	7964	3170	7494
0.266667	7453	5051	919	-1770	41376	6527	-1295	-1295	9622	34587	16838	-7337	4100	7979	133	11161	654	16147	12058	2867	-5005	7938	3141	7487
0.270833	7440	5049	927	-1797	41349	6523	-1279	-1279	9599	34558	16815	-7327	4110	7955	137	11151	623	16167	12024	2858	-5013	7911	3112	7486
0.275	7429	5049	938	-1816	41327	6548	-1271	-1271	9584	34504	16795	-7319	4123	7924	132	11143	593	16176	11990	2853	-5023	7894	3082	7477
0.279167	7414	5046	953	-1823	41315	6580	-1265	-1265	9569	34435	16774	-7317	4131	7886	119	11136	573	16178	11958	2852	-5033	7893	3049	7450
0.283333	7394	5031	968	-1819	41312	6602	-1264	-1264	9549	34370	16749	-7320	4126	7848	102	11129	565	16176	11931	2848	-5043	7903	3009	7409
0.2875	7367	5001	979	-1810	41310	6618	-1274	-1274	9529	34321	16723	-7331	4110	7823	95	11123	564	16168	11907	2836	-5055	7918	2961	7366
0.291667	7343	4968	982	-1804	41306	6643	-1291	-1291	9518	34280	16697	-7344	4092	7819	104	11116	561	16159	11881	2816	-5066	7933	2905	7335
0.295833	7328	4943	978	-1807	41298	6682	-1310	-1310	9518	34236	16672	-7356	4082	7826	122	11104	554	16156	11851	2792	-5073	7945	2845	7318
0.3	7326	4933	968	-1813	41289	6724	-1327	-1327	9519	34185	16647	-7361	4083	7830	137	11085	543	16163	11816	2766	-5074	7952	2789	7307
0.304167	7335	4928	956	-1814	41281	6755	-1342	-1342	9510	34133	16626	-7361	4088	7826	140	11063	534	16174	11776	2744	-5074	7957	2740	7296
0.308333	7348	4925	948	-1804	41277	6770	-1357	-1357	9491	34085	16612	-7362	4083	7823	132	11045	528	16180	11732	2726	-5079	7967	2698	7288
0.3125	7361	4922	950	-1790	41274	6763	-1370	-1370	9464	34046	16603	-7366	4070	7828	117	11033	520	16174	11686	2712	-5088	7982	2659	7284
0.316667	7378	4924	960	-1785	41274	6734	-1377	-1377	9431	34011	16588	-7375	4055	7841	104	11021	503	16158	11645	2696	-5098	7996	2613	7281
0.320833	7395	4932	969	-1798	41279	6684	-1372	-1372	9395	33975	16564	-7382	4050	7850	98	11002	477	16140	11609	2671	-5100	8009	2554	7274
0.325	7409	4941	973	-1823	41284	6630	-1356	-1356	9360	33937	16535	-7388	4054	7848	101	10974	451	16130	11578	2635	-5092	8017	2484	7258
0.329167	7414	4946	971	-1852	41279	6596	-1340	-1340	9333	33895	16511	-7396	4061	7835	110	10944	431	16132	11543	2596	-5079	8021	2417	7234
0.333333	7412	4940	968	-1874	41261	6598	-1330	-1330	9316	33852	16494	-7411	4066	7820	122	10915	423	16141	11500	2562	-5069	8018	2367	7206
0.3375	7405	4922	969	-1889	41234	6631	-1324	-1324	9302	33806	16481	-7430	4069	7810	134	10889	427	16147	11447	2539	-5071	8012	2333	7178
0.341667	7393	4897	976	-1898	41208	6666	-1317	-1317	9283	33757	16470	-7447	4075	7804	144	10867	437	16146	11387	2524	-5086	8006	2306	7154
0.345833	7377	4867	988	-1902	41187	6684	-1304	-1304	9258	33708	16459	-7453	4083	7799	153	10854	449	16138	11330	2513	-5107	8002	2280	7134
0.35	7359	4840	995	-1902	41169	6680	-1289	-1289	9238	33663	16448	-7444	4089	7799	161	10848	459	16130	11286	2507	-5126	7995	2254	7115
0.354167	7346	4823	995	-1901	41150	6662	-1277	-1277	9231	33626	16433	-7422	4090	7806	166	10844	467	16126	11256	2506	-5136	7984	2226	7092
0.358333	7341	4822	989	-1902	41132	6635	-1273	-1273	9234	33595	16414	-7398	4088	7816	167	10836	474	16132	11220	2508	-5136	7974	2180	7070
0.3625	7340	4836	986	-1905	41122	6595	-1280	-1280	9237	33561	16395	-7379	4087	7819	162	10820	475	16144	11146	2507	-5129	7970	2095	7055
0.366667	7325	4853	991	-1907	41123	6543	-1295	-1295	9233	33512	16376	-7367	4088	7813	154	10797	465	16160	11025	2497	-5122	7975	1974	7051
0.370833	7275	4863	1003	-1905	41130	6494	-1318	-1318	9223	33437	16358	-7361	4091	7800	146	10766	441	16169	10889	2481	-5121	7986	1852	7052
0.375	7194	4862	1013	-1900	41139	6471	-1344	-1344	9206	33339	16341	-7365	4093	7781	139	10732	409	16161	10791	2468	-5126	8000	1769	7049
0.379167	7115	4853	1016	-1893	41148	6481	-1364	-1364	9182	33241	16322	-7381	4093	7751	132	10698	382	16134	10765	2465	-5135	8017	1736	7038
0.383333	7079	4839	1010	-1891	41156	6507	-1366	-1366	9153	33174	16299	-7405	4086	7709	127	10672	365	16103	10786	2471	-5143	8035	1726	7017
0.3875	7091	4826	1000	-1897	41162	6522	-1348	-1348	9127	33149	16272	-7424	4071	7663	123	10656	352	16084	10805	2484	-5149	8051	1714	6988
0.391667	7118	4813	991	-1910	41159	6523	-1326	-1326	9108	33148	16245	-7426	4052	7630	122	10649	334	16081	10795	2494	-5152	8053	1698	6950
0.395833	7127	4796	986	-1922	41145	6528	-1311	-1311	9096	33147	16225	-7413	4031	7617	124	10640	312	16086	10766	2497	-5155	8035	1683	6895
0.4	7119	4768	984	-1925	41124	6549	-1307	-1307	9088	33134	16213	-7394	4014	7616	128	10623	291	16089	10742	2487	-5157	8002	1661	6825
0.404167	7119	4725	979	-1921	41104	6584	-1306	-1306	9083	33112	16210	-7379	4002	7615	130	10595	282	16092	10732	2469	-5157	7970	1606	6751
0.408333	7138	4667	964	-1921	41093	6619	-1309	-1309	9074	33078	16211	-7371	3993	7611	127	10566	287	16098	10729	2445	-5153	7959	1504	6699
0.4125	7171	4609	931	-1944	41089	6640	-1325	-1325	9060	33021	16212	-7369	3984	7613	120	10542	298	16102	10726	2424	-5148	7969	1378	6680
0.416667	7200	4578	879	-1990	41090	6640	-1357	-1357	9041	32940	16209	-7374	3969	7626	112	10527	301	16095	10716	2411	-5144	7985	1279	6679
0.420833	7217	4584	821	-2043	41091	6614	-1394	-1394	9023	32852	16200	-7384	3952	7645	107	10516	290	16080	10689	2404	-5144	7990	1233	6673
0.425	7217	4607	786	-2080	41093	6564	-1414	-1414	9006	32788	16186	-7400	3937	7661	108	10502	272	16072	10632	2396	-5150	7987	1218	6661
0.429167	7198	4622	790	-2093	41100	6497	-1409	-1409	8990	32760	16170	-7415	3929	7672	111	10480	254	16082	10541	2379	-5159	7988	1194	6655
0.433333	7158	4624	817	-2092	41108	6431	-1386	-1386	8972	32752	16155	-7422	3930	7675	110	10456	237	16098	10437	2346	-5168	7996	1153	6664
0.4375	7101	4627	837	-2086	41111	6393	-1363	-1363	8955	32737	16144	-7415	3941	7666	105	10441	216	16103	10354	2296	-5176	8002	1120	6683
0.441667	7045	4642	835	-2075	41101	6395	-1346	-1346	8938	32709	16139	-7399	3953	7641	97	10443	190	16091	10313	2240	-5185	7994	1115	6698
0.445833	7015	4665	827	-2064	41080	6425	-1333	-1333	8920	32672	16136	-7383	3960	7605	87	10456	163	16075	10303	2197	-5196	7975	1127	6699
0.45	7021	4691	831	-2069	41058	6459	-1322	-1322	8896	32629	16128	-7374	3958	7569	77	10463	142	16068	10293	2187	-5209	7961	1131	6679
0.454167	7043	4710	847	-2105	41045	6484	-1317	-1317	8859	32568	16108	-7368	3950	7549	61	10453	131	16076	10272	2204	-5222	7968	1111	6633
0.458333	7053	4713	862	-2164	41046	6504	-1320	-1320	8802	32481	16072	-7362	3939	7547	37	10427	131	16092	10242	2224	-5237	7992	1062	6564
0.4625	7045	4694	865	-2214	41055	6526	-1329	-1329	8731	32383	16031	-7356	3927	7555	9	10398	136	16107	10203	2227	-5257	8012	987	6483
0.466667	7035	4654	855	-2226	41065	6546	-1341	-1341	8666	32305	15995	-7352	3916	7557	-13	10376	138	16117	10138	2207	-5283	8014	892	6417
0.470833	7043	4603	837	-2199	41071	6557	-1355	-1355	8630	32268	15973	-7350	3909	7549	-20	10362	132	16119	10035	2176	-5310	8005	779	6393
0.475	7068	4561	812	-2167	41078	6553	-1377	-1377	8629	32256	15961	-7349	3910	7537	-11	10349	120	16113	9907	2132	-5328	7999	665	6415
0.479167	7088	4546	778	-2159	41089	6533	-1411	-1411	8645	32238	15948	-7352	3920	7533	0	10332	101	16099	9794	2078	-5331	8007	575	6458
0.483333	7082	4561	738	-2173	41104	6506	-1446	-1446	8650	32200	15927	-7360	3933	7543	2	10307	77	16081	9735	2019	-5326	8023	525	6486
0.4875	7035	4590	704	-2183	41118	6480	-1463	-1463	8639	32164	15899	-7375	3940	7561	-2	10272	49	16069	9734	1974	-5324	8042	504	6482
0.491667	6949	4615	694	-2169	41124	6453	-1458	-1458	8619	32152	15875	-7393	3936	7577	-2	10230	22	16066	9753	1952	-5329	8058	488	6450
0.495833	6845	4633	713	-2135	41120	6425	-1446	-1446	8595	32163	15857	-7407	3924	7584	12	10177	2	16072	9760	1952	-5336	8070	463	6403
0.5	6756	4645	748	-2099	41108	6404	-1444	-1444	8557	32176	15842	-7419	3911	7579	37	10117	-7	16077	9750	1959	-5342	8072	433	6345
0.504167	6711	4643	781	-2076	41091	6404	-1452	-1452	8496	32172	15825	-7437	3901	7561	56	10052	-5	16075	9736	1962	-5348	8057	405	6273
0.508333	6722	4617	800	-2070	41072	6424	-1456	-1456	8422	32143	15804	-7466	3901	7531	58	9995	3	16065	9725	1963	-5358	8026	382	6195
0.5125	6774	4563	805	-2086	41050	6448	-1447	-1447	8368	32091	15783	-7499	3909	7494	45	9964	11	16054	9712	1972	-5371	7993	358	6133
0.516667	6837	4500	801	-2129	41024	6465	-1426	-1426	8355	32013	15756	-7522	3918	7462	26	9967	12	16051	9692	1991	-5388	7979	329	6103
0.520833	6888	4460	796	-2196	40997	6473	-1401	-1401	8371	31907	15711	-7528	3917	7447	8	9988	7	16058	9667	2010	-5407	7988	292	6093
0.525	6923	4457	793	-2263	40979	6476	-1380	-1380	8384	31789	15642	-7532	3905	7451	-5	10000	0	16069	9632	2012	-5421	8005	246	6076
0.529167	6949	4471	790	-2296	40976	6477	-1364	-1364	8384	31694	15560	-7556	3887	7465	-12	9988	-6	16079	9579	1990	-5427	8018	187	6040
0.533333	6959	4474	785	-2280	40989	6478	-1357	-1357	8379	31649	15496	-7602	3870	7479	-4	9959	-14	16085	9498	1943	-5424	8026	112	6002
0.5375	6939	4461	771	-2234	41010	6479	-1365	-1365	8382	31644	15471	-7642	3857	7487	16	9923	-25	16086	9395	1883	-5415	8033	27	5988
0.541667	6885	4448	745	-2196	41026	6478	-1392	-1392	8393	31644	15479	-7646	3846	7490	32	9877	-41	16079	9296	1815	-5408	8043	-44	6002
0.545833	6813	4453	709	-2184	41029	6468	-1433	-1433	8404	31624	15486	-7613	3837	7486	32	9811	-64	16065	9231	1752	-5406	8050	-82	6030
0.55	6758	4475	675	-2189	41017	6443	-1468	-1468	8406	31588	15475	-7568	3834	7469	22	9732	-90	16049	9204	1708	-5410	8051	-93	6054
0.554167	6748	4502	658	-2190	40997	6408	-1484	-1484	8400	31559	15462	-7536	3837	7437	19	9667	-113	16041	9198	1695	-5418	8048	-100	6059
0.558333	6773	4517	663	-2184	40978	6379	-1480	-1480	8385	31544	15466	-7523	3836	7394	33	9642	-130	16046	9192	1713	-5428	8046	-121	6036
0.5625	6806	4514	681	-2176	40967	6371	-1466	-1466	8354	31534	15486	-7525	3817	7359	56	9652	-143	16059	9181	1743	-5438	8047	-151	5983
0.566667	6827	4493	698	-2173	40967	6389	-1450	-1450	8300	31516	15503	-7544	3773	7346	76	9670	-157	16074	9170	1766	-5445	8042	-177	5906
0.570833	6839	4456	706	-2176	40974	6423	-1437	-1437	8238	31482	15505	-7588	3720	7353	87	9677	-176	16083	9160	1767	-5447	8026	-194	5824
0.575	6856	4407	701	-2185	40980	6459	-1428	-1428	8192	31430	15500	-7651	3685	7368	87	9673	-205	16088	9145	1747	-5442	8008	-211	5766
0.579167	6883	4354	678	-2207	40976	6490	-1428	-1428	8183	31358	15486	-7708	3683	7379	74	9669	-246	16089	9119	1707	-5429	8004	-241	5750
0.583333	6909	4316	638	-2247	40961	6516	-1435	-1435	8200	31271	15454	-7728	3701	7387	48	9665	-289	16086	9079	1651	-5414	8023	-288	5766
0.5875	6929	4308	589	-2294	40939	6528	-1443	-1443	8215	31179	15394	-7705	3714	7394	13	9657	-314	16079	9025	1583	-5404	8052	-349	5786
0.591667	6937	4325	548	-2325	40920	6519	-1448	-1448	8212	31099	15319	-7668	3706	7400	-16	9641	-313	16070	8955	1521	-5406	8076	-416	5798
0.595833	6931	4345	534	-2322	40910	6489	-1452	-1452	8199	31047	15260	-7647	3690	7401	-23	9624	-297	16061	8872	1485	-5417	8088	-481	5807
0.6	6909	4354	547	-2296	40912	6448	-1461	-1461	8189	31022	15240	-7646	3682	7395	1	9609	-284	16049	8790	1480	-5425	8094	-538	5821
0.604167	6869	4353	570	-2270	40917	6414	-1478	-1478	8185	31003	15248	-7645	3677	7380	45	9590	-281	16030	8728	1489	-5427	8104	-574	5836
0.608333	6819	4355	582	-2258	40915	6404	-1492	-1492	8181	30977	15254	-7628	3654	7357	87	9550	-283	16004	8699	1489	-5427	8119	-585	5836
0.6125	6780	4364	581	-2259	40903	6416	-1492	-1492	8172	30944	15240	-7603	3602	7325	109	9489	-292	15982	8699	1479	-5434	8139	-580	5820
0.616667	6775	4380	579	-2268	40887	6434	-1478	-1478	8154	30912	15216	-7588	3539	7286	109	9425	-318	15978	8708	1473	-5452	8159	-578	5799
0.620833	6802	4398	591	-2290	40872	6447	-1460	-1460	8125	30873	15202	-7585	3496	7248	93	9388	-363	15993	8703	1479	-5477	8171	-591	5783
0.625	6838	4412	617	-2329	40863	6454	-1446	-1446	8086	30811	15202	-7589	3488	7226	70	9385	-414	16016	8679	1488	-5500	8169	-625	5766
0.629167	6861	4418	642	-2382	40861	6465	-1441	-1441	8041	30715	15206	-7597	3502	7226	43	9398	-450	16038	8640	1491	-5514	8155	-676	5738
0.633333	6866	4413	654	-2427	40867	6482	-1442	-1442	7997	30606	15204	-7617	3518	7239	13	9406	-462	16054	8583	1484	-5517	8138	-746	5695
0.6375	6864	4391	647	-2443	40880	6502	-1449	-1449	7968	30518	15200	-7654	3532	7246	-11	9402	-465	16061	8500	1468	-5524	8126	-835	5652
0.641667	6866	4351	624	-2430	40894	6519	-1462	-1462	7965	30470	15199	-7696	3552	7237	-23	9386	-478	16057	8395	1441	-5550	8125	-930	5628
0.645833	6877	4309	587	-2407	40902	6525	-1477	-1477	7977	30457	15194	-7721	3576	7218	-21	9356	-498	16040	8295	1396	-5593	8132	-1001	5622
0.65	6893	4282	544	-2393	40898	6519	-1486	-1486	7984	30459	15169	-7718	3597	7201	-12	9306	-502	16019	8237	1333	-5627	8139	-1023	5619
0.654167	6906	4280	509	-2388	40881	6504	-1481	-1481	7974	30466	15116	-7700	3607	7196	-1	9241	-473	16004	8235	1268	-5631	8142	-1008	5607
0.658333	6906	4296	495	-2382	40859	6486	-1463	-1463	7953	30471	15049	-7688	3609	7202	10	9180	-424	16004	8256	1229	-5612	8139	-996	5588
[truncated: 2,246 more rows]

## Sheet: Fig2e
Figure 2e
	Replicate 1									Replicate 2									Replicate 3
[truncated: 182 more rows]

## Sheet: Fig5b
Figure 5b
[truncated: 74 more rows]

## Sheet: FigS2a
Figure S2a
[truncated: 18 more rows]

## Sheet: FigS2b
Figure S2b
[truncated: 18 more rows]

[truncated: 1 more sheets: FigS2c]
